# Supplementary material for: First-trimester fetal growth restriction and the occurrence of miscarriage in rural Bangladesh: A prospective cohort study
Source: PLoS One. 2017 Jul 21;12(7):e0181967. doi: 10.1371/journal.pone.0181967 (PMC5521847; doi:10.1371/journal.pone.0181967)
Supplement: S1 Dataset — (XLSX) [file pone.0181967.s001.xlsx]

## Sheet: Data
slno	ga_days	preg_outcome	c08crl1	c08crl2	c08crl3	c08crl_av	Expected_mean	Expected_SD	CRL_zscore	zscore_cat2	zscore_cat4_1	zscore_cat4_2	zscore_cat2_1	mage	Age_cat	BMI	BMI_cat	parity	Parity_cata2	Education	ascsw
1	57	1	15.9	15.4	15.4	15.5667	17.3498	2.39	-0.746081	1	1	4	2	20	2	17.005	1	0	1	2	4
2	56	1	13.9	14.9	14.4	14.4	16.367	2.32	-0.847845	1	1	4	2	17	1	22.6102	3	0	1	1	1
3	47	1	14.4	14.9	13.5	14.2667	8.8178	1.69	3.22418	2	1	4	2	17	1	19.2724	3	0	1	2	4
4	57	1	15.4	14.9	15.4	15.2333	17.3498	2.39	-0.885551	1	1	4	2	17	1	18.0737	1	0	1	2	3
5	53	1	16.6	16.2	16.9	16.5667	13.5914	2.11	1.41008	2	1	4	2	18	1	18.5307	3	0	1	2	5
6	54	1	14.9	13.9	14.4	14.4	14.4878	2.18	-0.0402752	1	1	4	2	22	2	18.199	1	0	1	2	5
7	53	1	14.4	14.9	15.4	14.9	13.5914	2.11	0.62019	2	1	4	2	18	1	21.2162	3	0	1	2	4
8	58	1	16.8	17.3	16.8	16.9667	18.3614	2.46	-0.566965	1	1	4	2	20	2	18.8902	3	0	1	2	2
9	49	1	13.5	13	12.5	13	10.2938	1.83	1.4788	2	1	4	2	20	2	18.6829	3	0	1	2	5
10	50	1	11.5	12	11	11.5	11.075	1.9	0.223684	2	1	4	2	24	2	21.2	3	0	1	1	1
11	54	1	15.9	15.4	15.9	15.7333	14.4878	2.18	0.571346	2	1	4	2	16	1	18.8703	3	0	1	2	4
12	58	1	17.8	17.3	17.8	17.6333	18.3614	2.46	-0.295962	1	1	4	2	21	2	22.2472	3	0	1	2	5
13	50	1	13.5	13.5	13	13.3333	11.075	1.9	1.1886	2	1	4	2	27	5	27.2506	2	0	1	2	5
14	56	1	19.7	19.2	19.7	19.5333	16.367	2.32	1.3648	2	1	4	2	30	3	21.1226	3	0	1	2	5
15	43	1	10.6	11.5	11.5	11.2	6.2114	1.41	3.53801	2	1	4	2	17	1	17.5437	1	0	1	2	2
16	54	1	14.4	14.9	14.9	14.7333	14.4878	2.18	0.11263	2	1	4	2	15	1	23.9753	3	0	1	2	5
17	50	1	16.3	16.8	16.3	16.4667	11.075	1.9	2.83772	2	1	4	2	26	5	20.0708	3	0	1	1	1
18	50	2	14.4	13.9	13.5	13.9333	11.075	1.9	1.50439	2	1	4	2	18	1	19.9546	3	0	1	2	5
19	59	1	15.4	15.9	16.3	15.8667	19.4018	2.53	-1.39729	1	2	1	2	19	1	17.4832	1	0	1	2	5
20	56	1	18.3	17.8	17.8	17.9667	16.367	2.32	0.689511	2	1	4	2	24	2	18.9273	3	0	1	2	4
21	59	1	18.3	17.3	18.3	17.9667	19.4018	2.53	-0.567246	1	1	4	2	21	2	18.4672	1	0	1	2	4
22	49	2	11.5	12	11.5	11.6667	10.2938	1.83	0.7502	2	1	4	2	19	1	20.5779	3	0	1	2	4
23	56	1	21.2	21.6	22.1	21.6333	16.367	2.32	2.26997	2	1	4	2	19	1	19.2138	3	0	1	1	2
24	47	1	12	11.5	12	11.8333	8.8178	1.69	1.78434	2	1	4	2	16	1	18.4645	1	0	1	2	4
25	58	1	15.9	16.3	15.9	16.0333	18.3614	2.46	-0.946369	1	1	4	2	22	2	21.8541	3	0	1	2	5
26	53	1	14.9	14.4	14.4	14.5667	13.5914	2.11	0.462212	2	1	4	2	24	2	21.8994	3	0	1	2	5
27	57	1	18.8	18.3	17.8	18.3	17.3498	2.39	0.397573	2	1	4	2	21	2	18.3951	1	0	1	2	5
28	52	1	16.8	17.3	17.3	17.1333	12.7238	2.04	2.16154	2	1	4	2	24	2	15.5398	1	0	1	2	4
29	52	1	13.5	14	13.5	13.6667	12.7238	2.04	0.46219	2	1	4	2	22	2	18.4067	1	0	1	2	3
30	54	1	17.8	18.3	18.3	18.1333	14.4878	2.18	1.67226	2	1	4	2	17	1	18.0273	1	0	1	1	2
31	49	1	12	12.5	12	12.1667	10.2938	1.83	1.02342	2	1	4	2	20	2	19.3572	3	0	1	2	4
32	57	1	14.9	14.4	14.9	14.7333	17.3498	2.39	-1.09476	1	2	1	2	20	2	17.7899	1	0	1	2	5
33	42	1	12.3	12.7	12.7	12.5667	5.6318	1.34	5.17527	2	1	4	2	18	1	17.5217	1	0	1	2	5
34	55	1	13.9	14.3	14.3	14.1667	15.413	2.25	-0.553926	1	1	4	2	21	2	17.3444	1	0	1	2	1
35	59	1	13.5	13.9	13.9	13.7667	19.4018	2.53	-2.22733	1	3	2	1	24	2	20.5479	3	0	1	2	4
36	48	1	12	12.5	12	12.1667	9.5414	1.76	1.49163	2	1	4	2	20	2	19.6059	3	0	1	2	2
37	58	1	21.2	20.7	21.2	21.0333	18.3614	2.46	1.08615	2	1	4	2	20	2	18.7636	3	0	1	2	2
38	56	1	16.3	16.8	16.8	16.6333	16.367	2.32	0.114799	2	1	4	2	20	2	18.5275	3	0	1	2	1
39	56	1	14.9	14.9	14.4	14.7333	16.367	2.32	-0.704167	1	1	4	2	26	5	20.9135	3	0	1	2	5
40	59	1	15.4	15.9	15.4	15.5667	19.4018	2.53	-1.51586	1	2	1	2	20	2	22.2698	3	0	1	2	4
41	56	1	18.3	19.2	19.2	18.9	16.367	2.32	1.09181	2	1	4	2	29	5	18.5638	3	0	1	1	1
42	55	2	11.5	11.5	12	11.6667	15.413	2.25	-1.66504	1	2	1	2	22	2	19.0361	3	0	1	2	5
43	50	1	12.5	13	12.5	12.6667	11.075	1.9	0.837719	2	1	4	2	21	2	21.0266	3	0	1	2	5
44	58	1	19.7	20.2	20.2	20.0333	18.3614	2.46	0.679648	2	1	4	2	24	2	20.4726	3	0	1	2	4
45	56	1	16.3	16.8	16.8	16.6333	16.367	2.32	0.114799	2	1	4	2	20	2	17.7587	1	0	1	2	5
46	58	1	16.3	16.8	16.8	16.6333	18.3614	2.46	-0.702466	1	1	4	2	19	1	22.0886	3	0	1	2	4
47	58	1	13.9	14.4	14.4	14.2333	18.3614	2.46	-1.67808	1	2	1	2	19	1	17.0468	1	0	1	2	2
48	58	1	20	19.2	19.5	19.5667	18.3614	2.46	0.489946	2	1	4	2	16	1	20.9262	3	0	1	2	5
49	44	1	13	12.5	12.5	12.6667	6.8198	1.48	3.95059	2	1	4	2	15	1	17.5261	1	0	1	2	5
50	59	1	13.5	14.4	14.4	14.1	19.4018	2.53	-2.09557	1	3	2	1	19	1	19.2	3	0	1	2	3
51	44	1	12.5	12	12.5	12.3333	6.8198	1.48	3.72536	2	1	4	2	24	2	20.6114	3	0	1	2	4
52	53	1	13.5	14.4	14.4	14.1	13.5914	2.11	0.241043	2	1	4	2	20	2	18.2794	1	0	1	2	4
53	57	1	15.4	16.8	16.8	16.3333	17.3498	2.39	-0.4253	1	1	4	2	19	1	19.8667	3	0	1	2	5
54	49	1	16.3	16.8	16.8	16.6333	10.2938	1.83	3.46423	2	1	4	2	25	5	17.4203	1	0	1	2	1
55	52	1	17.3	18.3	18.8	18.1333	12.7238	2.04	2.65173	2	1	4	2	21	2	20.5457	3	0	1	2	5
56	56	1	16.3	15.9	15.9	16.0333	16.367	2.32	-0.143822	1	1	4	2	21	2	20.0889	3	0	1	2	5
57	57	2	14.9	14.4	15.4	14.9	17.3498	2.39	-1.02502	1	2	1	2	17	1	16.9836	1	0	1	2	4
58	58	1	15.4	14.9	14.4	14.9	18.3614	2.46	-1.40707	1	2	1	2	25	5	16.455	1	0	1	2	4
59	57	1	15.9	16.3	16.3	16.1667	17.3498	2.39	-0.495035	1	1	4	2	20	2	20.9333	3	0	1	2	4
60	50	1	13.9	14.4	14.4	14.2333	11.075	1.9	1.66228	2	1	4	2	29	5	19.4388	3	0	1	2	4
61	51	1	14.4	13.9	14.4	14.2333	11.885	1.97	1.19205	2	1	4	2	24	2	21.7333	3	0	1	1	1
62	42	1	14.4	13.9	14.9	14.4	5.6318	1.34	6.54343	2	1	4	2	32	3	20.043	3	0	1	1	1
63	55	1	14.4	13.9	14.4	14.2333	15.413	2.25	-0.524296	1	1	4	2	19	1	17.2041	1	0	1	2	3
64	54	2	14.4	14.9	15.4	14.9	15.1	2.18	-0.0917431	1	1	4	2	25	5	18.3842	1	0	1	2	5
65	45	1	17.8	18.8	17.8	18.1333	7.457	1.55	6.88796	2	1	4	2	21	2	21.6193	3	0	1	2	5
66	59	1	18.8	19.2	18.8	18.9333	19.4018	2.53	-0.185165	1	1	4	2	17	1	15.9637	1	0	1	2	3
67	52	1	16.8	16.3	16.8	16.6333	12.7238	2.04	1.91644	2	1	4	2	26	5	17.3346	1	0	1	2	5
68	57	1	17.3	16.8	17.3	17.1333	17.3498	2.39	-0.0905718	1	1	4	2	20	2	18.4889	1	0	1	2	3
69	56	1	15.4	15.9	15.9	15.7333	16.367	2.32	-0.273132	1	1	4	2	37	4	24.5399	3	0	1	2	5
70	56	1	13.9	13.5	13.5	13.6333	16.367	2.32	-1.1783	1	2	1	2	17	1	18.0172	1	0	1	2	5
71	58	1	17.3	17.8	17.8	17.6333	18.3614	2.46	-0.295962	1	1	4	2	17	1	21.3346	3	0	1	2	4
72	58	1	22.6	21.2	22.6	22.1333	18.3614	2.46	1.53331	2	1	4	2	16	1	19.6908	3	0	1	2	4
73	47	1	14.4	13.9	14.9	14.4	8.8178	1.69	3.30308	2	1	4	2	26	5	20.2205	3	0	1	2	4
74	58	1	21.6	22.1	22.1	21.9333	18.3614	2.46	1.45201	2	1	4	2	18	1	18.8119	3	0	1	2	4
75	58	1	17.3	16.8	17.8	17.3	18.3614	2.46	-0.431463	1	1	4	2	15	1	21.5306	3	0	1	2	5
76	56	1	14.9	13.5	13	13.8	16.367	2.32	-1.10647	1	2	1	2	24	2	23.5271	3	0	1	2	5
77	52	1	15.9	15.9	13.4	15.0667	12.7238	2.04	1.14846	2	1	4	2	17	1	18.199	1	0	1	1	1
78	55	1	23.6	23.1	23.1	23.2667	15.413	2.25	3.49052	2	1	4	2	19	1	20.7926	3	0	1	2	4
79	54	1	12	12	13	12.3333	14.4878	2.18	-0.988287	1	1	4	2	19	1	17.0529	1	0	1	2	5
80	53	1	13.7	13.2	13	13.3	13.5914	2.11	-0.138104	1	1	4	2	21	2	20.5367	3	0	1	1	5
81	54	1	25	24.5	25.5	25	14.4878	2.18	4.82211	2	1	4	2	18	1	18.0759	1	0	1	2	4
82	58	1	15.3	15.4	15.9	15.5333	18.3614	2.46	-1.14962	1	2	1	2	16	1	18.1981	1	0	1	2	4
83	54	1	14.4	14.4	14.9	14.5667	14.4878	2.18	0.0361774	2	1	4	2	23	2	16.6792	1	0	1	2	5
84	58	1	16.3	17.3	18.3	17.3	18.3614	2.46	-0.431463	1	1	4	2	17	1	18.4413	1	0	1	2	1
85	59	1	19.2	19.2	19.6	19.3333	19.4018	2.53	-0.0270619	1	1	4	2	21	2	20.7268	3	0	1	2	3
86	53	2	11.5	10.6	11.5	11.2	15.7	2.11	-2.13336	1	3	2	1	19	1	18.8648	3	0	1	2	3
87	58	1	12	12.5	11.5	12	18.3614	2.46	-2.58593	1	3	2	1	24	2	19.6993	3	0	1	2	3
88	54	1	12.5	13	13.5	13	14.4878	2.18	-0.682477	1	1	4	2	25	5	19.9516	3	0	1	2	4
89	55	1	20.7	19.7	20.2	20.2	15.413	2.25	2.12756	2	1	4	2	24	2	19.4831	3	0	1	2	5
90	47	1	11.1	11.5	11.1	11.2333	8.8178	1.69	1.42931	2	1	4	2	21	2	16.8158	1	0	1	2	4
91	50	1	11.1	11.5	11.1	11.2333	11.075	1.9	0.0833333	2	1	4	2	22	2	24.2152	3	0	1	2	5
92	56	1	16.3	16.3	16.3	16.3	16.367	2.32	-0.0288793	1	1	4	2	21	2	22.5182	3	0	1	1	4
93	55	1	24	25	26	25	15.413	2.25	4.26089	2	1	4	2	24	2	22.8133	3	0	1	2	3
94	59	1	14.9	14.4	14.4	14.5667	19.4018	2.53	-1.91112	1	2	1	2	21	2	19.6357	3	0	1	1	5
95	56	1	13.5	13	13.5	13.3333	16.367	2.32	-1.30761	1	2	1	2	15	1	21.3205	3	0	1	2	3
96	57	1	15.4	14.9	15.4	15.2333	17.3498	2.39	-0.885551	1	1	4	2	25	5	20.6897	3	0	1	2	3
97	44	1	12.5	13	13.5	13	6.8198	1.48	4.17581	2	1	4	2	19	1	19.5858	3	0	1	2	4
98	59	1	20.8	19	20.5	20.1	19.4018	2.53	0.275968	2	1	4	2	22	2	17.9845	1	0	1	2	5
99	54	1	21.2	20.7	21.6	21.1667	14.4878	2.18	3.0637	2	1	4	2	18	1	20.8694	3	0	1	2	2
100	57	1	14.4	15.5	15.5	15.1333	17.3498	2.39	-0.927392	1	1	4	2	18	1	21.1497	3	0	1	2	2
101	49	1	23.6	23.1	22.6	23.1	10.2938	1.83	6.99792	2	1	4	2	18	1	21.8211	3	0	1	1	3
102	58	1	24.5	24	24	24.1667	18.3614	2.46	2.35986	2	1	4	2	28	5	24.7556	3	0	1	2	4
103	59	1	13.5	14.7	14.3	14.1667	19.4018	2.53	-2.06922	1	3	2	1	16	1	20.4518	3	0	1	2	3
104	59	1	15.4	14.9	15.4	15.2333	19.4018	2.53	-1.64762	1	2	1	2	18	1	20.217	3	0	1	2	4
105	55	1	14.9	14.4	14.9	14.7333	15.413	2.25	-0.302074	1	1	4	2	18	1	21.7591	3	0	1	2	5
106	59	1	14.9	15.9	15.9	15.5667	19.4018	2.53	-1.51586	1	2	1	2	21	2	17.5501	1	0	1	2	3
107	59	1	25	25	25.5	25.1667	19.4018	2.53	2.2786	2	1	4	2	24	2	22.2592	3	0	1	2	4
108	58	1	18.8	18.8	18.3	18.6333	18.3614	2.46	0.110542	2	1	4	2	14	1	17.998	1	0	1	2	5
109	58	1	15.5	15.5	15.5	15.5	18.3614	2.46	-1.16317	1	2	1	2	19	1	18.7522	3	0	1	1	2
110	53	1	26.3	26.3	26.3	26.3	13.5914	2.11	6.02303	2	1	4	2	19	1	18.992	3	0	1	2	4
111	59	1	13	13.1	13	13.0333	19.4018	2.53	-2.51718	1	3	2	1	20	2	18.9174	3	0	1	2	5
112	55	1	13	13	13.5	13.1667	15.413	2.25	-0.99837	1	1	4	2	21	2	20.445	3	0	1	2	4
113	55	1	11.4	11.4	11.4	11.4	15.413	2.25	-1.78356	1	2	1	2	23	2	21.3684	3	0	1	2	5
114	54	1	12.6	12.3	12.6	12.5	14.4878	2.18	-0.911835	1	1	4	2	20	2	21.5466	3	0	1	1	5
115	59	1	21.2	21.6	21.6	21.4667	19.4018	2.53	0.816153	2	1	4	2	24	2	17.4391	1	0	1	2	5
116	48	1	11.8	11.3	11.8	11.6333	9.5414	1.76	1.1886	2	1	4	2	19	1	17.8652	1	0	1	2	4
117	57	1	10.4	10	10.1	10.1667	17.3498	2.39	-3.0055	1	4	3	1	18	1	20.2184	3	0	1	2	5
118	46	1	10.1	10.1	10.1	10.1	8.123	1.62	1.22037	2	1	4	2	20	2	20.1697	3	0	1	2	5
119	56	1	15.1	14.7	14.7	14.8333	16.367	2.32	-0.661063	1	1	4	2	21	2	18.3689	1	0	1	2	5
120	49	1	22.7	21.6	22	22.1	10.2938	1.83	6.45148	2	1	4	2	21	2	22.6667	3	0	1	1	1
121	59	1	15.4	15.9	16.3	15.8667	19.4018	2.53	-1.39729	1	2	1	2	19	1	20.1145	3	0	1	2	5
122	58	1	20.4	20.4	20.8	20.5333	18.3614	2.46	0.8829	2	1	4	2	22	2	17.1208	1	0	1	2	4
123	59	1	15.1	15.1	15.5	15.2333	19.4018	2.53	-1.64762	1	2	1	2	29	5	22.2222	3	0	1	2	5
124	59	2	16.8	16.3	16.8	16.6333	19.4018	2.53	-1.09426	1	2	1	2	21	2	25.3348	2	0	1	2	4
125	49	1	14.4	14.9	14.8	14.7	10.2938	1.83	2.40776	2	1	4	2	20	2	17.7734	1	0	1	2	5
126	53	1	10.1	10.5	10.5	10.3667	13.5914	2.11	-1.52831	1	2	1	2	26	5	18.5428	3	0	1	2	4
127	54	1	13.1	13.5	13.9	13.5	14.4878	2.18	-0.453119	1	1	4	2	37	4	20.8117	3	0	1	2	5
128	56	1	15.9	15.4	15.4	15.5667	16.367	2.32	-0.344971	1	1	4	2	21	2	20.2976	3	0	1	2	3
129	52	1	11.5	11.2	11.5	11.4	12.7238	2.04	-0.648922	1	1	4	2	17	1	24.8602	3	0	1	2	2
130	55	1	11.4	11.4	11.9	11.5667	15.413	2.25	-1.70948	1	2	1	2	23	2	19.6158	3	0	1	2	2
131	49	2	17.2	16.9	17.2	17.1	10.2938	1.83	3.71923	2	1	4	2	25	5	22.366	3	0	1	2	4
132	54	1	13.1	13.1	12.7	12.9667	14.4878	2.18	-0.697768	1	1	4	2	19	1	21.0237	3	0	1	2	5
133	52	1	12.6	12.6	13	12.7333	12.7238	2.04	0.0046732	2	1	4	2	20	2	18.9748	3	0	1	2	4
134	54	1	16.8	17.6	16.8	17.0667	14.4878	2.18	1.18297	2	1	4	2	19	1	17.4554	1	0	1	2	4
135	58	1	16.3	17.2	17.2	16.9	18.3614	2.46	-0.594065	1	1	4	2	19	1	18.6928	3	0	1	2	2
136	52	1	12.3	12	12.3	12.2	12.7238	2.04	-0.256765	1	1	4	2	27	5	19.619	3	0	1	2	2
137	58	1	21.6	21.6	20.7	21.3	18.3614	2.46	1.19455	2	1	4	2	18	1	19.1875	3	0	1	1	4
138	48	1	11.8	12.3	11.8	11.9667	9.5414	1.76	1.37799	2	1	4	2	26	5	21.7297	3	0	1	2	5
139	54	1	12.7	12.7	12.3	12.5667	14.4878	2.18	-0.881254	1	1	4	2	21	2	18.1213	1	0	1	2	5
140	53	1	14.4	15.4	14.9	14.9	13.5914	2.11	0.62019	2	1	4	2	25	5	20.5943	3	0	1	1	4
141	56	1	10.8	11.9	10.8	11.1667	16.367	2.32	-2.24152	1	3	2	1	21	2	19.3235	3	0	1	2	5
142	50	2	14.7	14.9	14.7	14.7667	11.075	1.9	1.94298	2	1	4	2	24	2	19.3508	3	0	1	2	3
143	58	1	15.9	15.5	15.9	15.7667	18.3614	2.46	-1.05477	1	2	1	2	26	5	24.8061	3	0	1	2	3
144	56	1	15.5	14.8	15.5	15.2667	16.367	2.32	-0.474282	1	1	4	2	20	2	19.1807	3	0	1	2	3
145	58	1	12.3	12.6	12.6	12.5	18.3614	2.46	-2.38268	1	3	2	1	19	1	20.0414	3	0	1	2	4
146	56	1	13.9	13.5	13.9	13.7667	16.367	2.32	-1.12083	1	2	1	2	19	1	18.9463	3	0	1	2	4
147	47	1	12.5	13.9	13.5	13.3	8.8178	1.69	2.65219	2	1	4	2	21	2	21.6114	3	0	1	2	1
148	57	1	11.2	11.2	11.5	11.3	17.3498	2.39	-2.5313	1	3	2	1	22	2	20.227	3	0	1	2	1
149	43	1	12	11.2	11.2	11.4667	6.2114	1.41	3.72714	2	1	4	2	19	1	23.0478	3	0	1	2	4
150	53	1	14.9	15.9	15.4	15.4	13.5914	2.11	0.857156	2	1	4	2	22	2	20.3567	3	0	1	2	4
151	54	2	10.1	10.1	10.1	10.1	14.4878	2.18	-2.51	1	3	2	1	17	1	19.8412	3	0	1	2	3
152	50	1	14.7	14.4	14.4	14.5	11.075	1.9	1.80263	2	1	4	2	21	2	18.5333	3	0	1	2	4
153	54	1	17.3	17.7	17.7	17.5667	14.4878	2.18	1.41232	2	1	4	2	17	1	23.4098	3	0	1	2	5
154	58	1	25	25	24	24.6667	18.3614	2.46	2.56312	2	1	4	2	23	2	27.2793	2	0	1	2	4
155	53	1	13.7	14.1	14.7	14.1667	13.5914	2.11	0.272638	2	1	4	2	18	1	19.0982	3	0	1	2	3
156	58	1	15.5	16.3	16.3	16.0333	18.3614	2.46	-0.946369	1	1	4	2	17	1	20.6858	3	0	1	2	4
157	50	1	17.6	17.2	18	17.6	11.075	1.9	3.43421	2	1	4	2	17	1	18.8059	3	0	1	2	3
158	52	1	12.5	12	12.5	12.3333	12.7238	2.04	-0.191405	1	1	4	2	21	2	18.0609	1	0	1	2	4
159	58	1	19.7	20.7	19.2	19.8667	18.3614	2.46	0.611897	2	1	4	2	24	2	16.649	1	0	1	2	5
160	48	1	12.3	12.6	12.3	12.4	9.5414	1.76	1.6242	2	1	4	2	19	1	20.69	3	0	1	2	5
161	57	1	14.7	15.1	14.3	14.7	17.3498	2.39	-1.1087	1	2	1	2	17	1	20.5159	3	0	1	2	4
162	54	1	23.3	22.1	22.9	22.7667	14.4878	2.18	3.79765	2	1	4	2	19	1	21.7146	3	0	1	1	2
163	42	1	16.3	16.8	15.9	16.3333	5.6318	1.34	7.98622	2	1	4	2	19	1	18.7422	3	0	1	2	4
164	47	1	19.6	19.2	20.8	19.8667	8.8178	1.69	6.53779	2	1	4	2	18	1	16.6646	1	0	1	1	2
165	54	1	15.9	15.1	15.5	15.5	14.4878	2.18	0.464312	2	1	4	2	29	5	18.0622	1	0	1	2	4
166	59	1	17.6	18.4	18	18	19.4018	2.53	-0.554071	1	1	4	2	18	1	17.5951	1	0	1	2	3
167	55	1	14.7	14.3	14.7	14.5667	15.413	2.25	-0.376148	1	1	4	2	22	2	19.6968	3	0	1	1	3
168	58	1	13.1	13.1	13.5	13.2333	18.3614	2.46	-2.08458	1	3	2	1	20	2	20.8258	3	0	1	2	4
169	59	1	11.4	11.4	13.9	12.2333	19.4018	2.53	-2.83339	1	3	2	1	20	2	20.7756	3	0	1	2	5
170	55	1	11.9	11	11.4	11.4333	15.413	2.25	-1.76874	1	2	1	2	20	2	20.2031	3	0	1	2	5
171	58	1	16.3	17.2	17.6	17.0333	18.3614	2.46	-0.539864	1	1	4	2	19	1	18.9993	3	0	1	1	3
172	54	1	18.8	17.6	18	18.1333	14.4878	2.18	1.67226	2	1	4	2	21	2	21.6175	3	0	1	2	4
173	56	1	18.4	19.2	18.4	18.6667	16.367	2.32	0.991236	2	1	4	2	26	5	19.3235	3	0	1	2	5
174	59	1	15.9	16.3	16.3	16.1667	19.4018	2.53	-1.27871	1	2	1	2	19	1	18.4535	1	0	1	1	2
175	57	1	17.6	17.2	17.2	17.3333	17.3498	2.39	-0.00688982	1	1	4	2	16	1	17.2305	1	0	1	2	5
176	57	1	11.4	11.9	11.9	11.7333	17.3498	2.39	-2.34999	1	3	2	1	18	1	19.5312	3	0	1	2	2
177	53	1	11.4	11.4	11.4	11.4	13.5914	2.11	-1.03858	1	2	1	2	21	2	18.1869	1	0	1	2	1
178	59	1	18.4	18.9	18.2	18.5	19.4018	2.53	-0.356443	1	1	4	2	21	2	23.515	3	0	1	2	5
179	55	1	12.3	11.9	12.3	12.1667	15.413	2.25	-1.44281	1	2	1	2	22	2	20.3938	3	0	1	2	4
180	51	1	29.8	30	29.8	29.8667	11.885	1.97	9.12775	2	1	4	2	22	2	16.6077	1	0	1	2	1
181	55	2	11.9	11.4	11.9	11.7333	15.413	2.25	-1.63541	1	2	1	2	18	1	22.5605	3	0	1	2	2
182	48	1	24.9	24.9	25.7	25.1667	9.5414	1.76	8.87799	2	1	4	2	19	1	19.8688	3	0	1	1	3
183	58	1	16.8	17.2	17.2	17.0667	18.3614	2.46	-0.526314	1	1	4	2	22	2	16.9778	1	0	1	1	1
184	57	1	10.6	11.4	11.4	11.1333	17.3498	2.39	-2.60103	1	3	2	1	21	2	20.1582	3	0	1	2	2
185	50	1	10.2	10.2	10.2	10.2	11.075	1.9	-0.460526	1	1	4	2	24	2	19.0082	3	0	1	2	5
186	48	1	10.1	10.1	10.6	10.2667	9.5414	1.76	0.412083	2	1	4	2	19	1	24.6364	3	0	1	2	5
187	56	1	18.4	18.4	18	18.2667	16.367	2.32	0.818822	2	1	4	2	20	2	18.0641	1	0	1	1	1
188	57	1	12.3	12.5	12.3	12.3667	17.3498	2.39	-2.08499	1	3	2	1	20	2	15.5325	1	0	1	2	5
189	56	1	15.1	15.5	14.7	15.1	16.367	2.32	-0.546121	1	1	4	2	23	2	20.9454	3	0	1	2	5
190	56	1	11	11	11.6	11.2	16.367	2.32	-2.22716	1	3	2	1	18	1	18.4369	1	0	1	2	4
191	57	1	15.1	15.5	15.1	15.2333	17.3498	2.39	-0.885551	1	1	4	2	19	1	20.3424	3	0	1	2	3
192	54	1	11.4	11.9	11.9	11.7333	14.4878	2.18	-1.26352	1	2	1	2	17	1	17.1682	1	0	1	2	4
193	49	1	10.6	10.6	10	10.4	10.2938	1.83	0.0580328	2	1	4	2	22	2	22.4113	3	0	1	2	3
194	50	1	11	11.4	11	11.1333	11.075	1.9	0.0307018	2	1	4	2	21	2	18.9417	3	0	1	2	3
195	51	1	10.6	10.1	10.1	10.2667	11.885	1.97	-0.821489	1	1	4	2	19	1	22.1612	3	0	1	2	5
196	57	1	10.2	10.6	10.6	10.4667	17.3498	2.39	-2.87997	1	3	2	1	19	1	17.0601	1	0	1	2	1
197	57	1	12.7	12.7	13	12.8	17.3498	2.39	-1.90368	1	2	1	2	17	1	20.9989	3	0	1	2	5
198	59	1	15.4	15.4	15.1	15.3	19.4018	2.53	-1.62126	1	2	1	2	22	2	19.6433	3	0	1	2	4
199	54	1	11	11	11	11	14.4878	2.18	-1.59991	1	2	1	2	25	5	17.3743	1	0	1	2	4
200	55	1	10.1	10.6	10.6	10.4333	15.413	2.25	-2.21319	1	3	2	1	17	1	22.1537	3	0	1	1	2
201	57	1	14.9	14.9	15.4	15.0667	17.3498	2.39	-0.955286	1	1	4	2	20	2	19.6526	3	0	1	1	3
202	55	1	10.2	10.6	10.6	10.4667	15.413	2.25	-2.19837	1	3	2	1	18	1	17.4292	1	0	1	1	4
203	47	1	10.2	10.2	10.2	10.2	8.8178	1.69	0.81787	2	1	4	2	22	2	17.7185	1	0	1	2	4
204	57	1	11.1	11.2	10.6	10.9667	17.3498	2.39	-2.67077	1	3	2	1	18	1	20.7839	3	0	1	1	3
205	57	1	14.7	15.1	15.1	14.9667	17.3498	2.39	-0.997127	1	1	4	2	17	1	20.2551	3	0	1	2	3
206	57	1	10.6	10.2	10.2	10.3333	17.3498	2.39	-2.93576	1	3	2	1	19	1	19.7447	3	0	1	2	3
207	53	1	10.2	10.2	10	10.1333	13.5914	2.11	-1.63889	1	2	1	2	21	2	19.4442	3	0	1	2	3
208	53	1	20.8	20	20.8	20.5333	13.5914	2.11	3.29002	2	1	4	2	19	1	18.9866	3	0	1	2	3
209	50	1	11.4	11	11	11.1333	11.075	1.9	0.0307018	2	1	4	2	25	5	17.9398	1	0	1	2	4
210	55	1	10.6	10.6	11	10.7333	15.413	2.25	-2.07985	1	3	2	1	20	2	19.2306	3	0	1	2	1
211	59	1	10.2	10.2	10.2	10.2	19.4018	2.53	-3.63708	1	4	3	1	23	2	21.2005	3	0	1	2	4
212	58	1	17.6	18	18	17.8667	18.3614	2.46	-0.201111	1	1	4	2	25	5	17.0616	1	0	1	2	2
213	54	1	11.9	12.3	11.9	12.0333	14.4878	2.18	-1.1259	1	2	1	2	19	1	24.7443	3	0	1	2	3
214	57	1	11	11.4	11	11.1333	17.3498	2.39	-2.60103	1	3	2	1	19	1	16.593	1	0	1	2	4
215	59	1	10.6	10.6	11	10.7333	19.4018	2.53	-3.42627	1	4	3	1	21	2	18.9631	3	0	1	2	5
216	59	1	14.3	13.9	13.9	14.0333	19.4018	2.53	-2.12192	1	3	2	1	20	2	18.5934	3	0	1	1	2
217	58	1	10.6	10.2	10.2	10.3333	18.3614	2.46	-3.26344	1	4	3	1	22	2	25.1651	2	0	1	2	5
218	56	1	13.5	13.9	13.5	13.6333	16.367	2.32	-1.1783	1	2	1	2	18	1	18.1938	1	0	1	2	5
219	49	1	10.6	10.1	10.6	10.4333	10.2938	1.83	0.0762477	2	1	4	2	18	1	21.1252	3	0	1	2	5
220	56	1	10.2	10.6	10.2	10.3333	16.367	2.32	-2.60072	1	3	2	1	23	2	23.0227	3	0	1	2	5
221	51	1	13.5	13.9	13.5	13.6333	11.885	1.97	0.887479	2	1	4	2	19	1	18.8041	3	0	1	2	1
222	49	2	11.2	11.19	11.2	11.2	11.29	1.83	-0.0491803	1	1	4	2	20	2	18.9431	3	0	1	2	3
223	59	1	10.2	10.2	10.6	10.3333	19.4018	2.53	-3.58437	1	4	3	1	25	5	17.7801	1	0	1	1	2
224	57	1	17.8	17.8	17.8	17.8	17.3498	2.39	0.188368	2	1	4	2	30	3	23.9953	3	0	1	1	4
225	54	1	10.2	10.2	10.2	10.2	14.4878	2.18	-1.96688	1	2	1	2	20	2	23.833	3	0	1	2	5
226	59	1	12.3	12.3	12.7	12.4333	19.4018	2.53	-2.75433	1	3	2	1	35	4	18.8712	3	0	1	2	3
227	59	1	10.2	10.2	10.2	10.2	19.4018	2.53	-3.63708	1	4	3	1	19	1	17.2515	1	0	1	1	3
228	56	1	10.2	10.2	10.2	10.2	16.367	2.32	-2.65819	1	3	2	1	18	1	19.6511	3	0	1	2	4
229	54	1	11	11.4	11	11.1333	14.4878	2.18	-1.53875	1	2	1	2	18	1	24.4107	3	0	1	2	3
230	59	1	17.6	17.2	17.6	17.4667	19.4018	2.53	-0.764875	1	1	4	2	23	2	20.0619	3	0	1	2	5
231	54	1	15.1	14.7	14.3	14.7	14.4878	2.18	0.0973394	2	1	4	2	21	2	16.7849	1	0	1	2	5
232	50	1	10.2	10.2	10.2	10.2	11.075	1.9	-0.460526	1	1	4	2	21	2	19.8549	3	0	1	1	4
233	52	1	10.2	10.2	10.6	10.3333	12.7238	2.04	-1.1718	1	2	1	2	21	2	19.9496	3	0	1	2	5
234	57	1	20.4	20.4	19.4	20.0667	17.3498	2.39	1.13676	2	1	4	2	31	3	22.8	3	0	1	2	4
235	51	1	15.1	14.7	14.7	14.8333	11.885	1.97	1.49662	2	1	4	2	27	5	18.4641	1	0	1	2	5
236	54	1	15.9	15.9	15.1	15.6333	14.4878	2.18	0.525474	2	1	4	2	19	1	19.1937	3	0	1	1	2
237	42	1	18.4	18	19.6	18.6667	5.6318	1.34	9.72751	2	1	4	2	16	1	20.3441	3	0	1	2	3
238	59	1	18.4	18	18	18.1333	19.4018	2.53	-0.50137	1	1	4	2	19	1	17.996	1	0	1	2	1
239	59	1	18.4	18.4	18.8	18.5333	19.4018	2.53	-0.343267	1	1	4	2	22	2	17.0718	1	0	1	1	1
240	53	1	13.9	13.9	13.5	13.7667	13.5914	2.11	0.0830648	2	1	4	2	25	5	17.9208	1	0	1	2	4
241	57	1	19.7	20.2	19.7	19.8667	17.3498	2.39	1.05308	2	1	4	2	17	1	23.2773	3	0	1	2	3
242	59	1	22.1	22.5	22.5	22.3667	19.4018	2.53	1.17188	2	1	4	2	20	2	18.6806	3	0	1	2	3
243	51	2	10.6	10.6	10.2	10.4667	11.885	1.97	-0.719966	1	1	4	2	27	5	21.9138	3	0	1	1	1
244	59	1	17.2	17.2	17.6	17.3333	19.4018	2.53	-0.817576	1	1	4	2	18	1	18.8826	3	0	1	2	3
245	59	1	20.4	20.8	20.4	20.5333	19.4018	2.53	0.447246	2	1	4	2	18	1	19.1274	3	0	1	2	2
246	58	1	17.2	16.8	16.8	16.9333	18.3614	2.46	-0.580515	1	1	4	2	24	2	18.3591	1	0	1	2	4
247	57	1	15.5	15.9	15.9	15.7667	17.3498	2.39	-0.662399	1	1	4	2	18	1	21.0754	3	0	1	1	2
248	51	1	12.7	13	13.5	13.0667	11.885	1.97	0.599831	2	1	4	2	28	5	21.8787	3	0	1	2	5
249	59	1	10.8	10.5	10.8	10.7	19.4018	2.53	-3.43945	1	4	3	1	23	2	17.6444	1	0	1	2	4
250	57	1	15.5	15.1	15.9	15.5	17.3498	2.39	-0.773975	1	1	4	2	29	5	15.8625	1	0	1	2	5
251	58	1	35.6	36	35.4	35.6667	18.3614	2.46	7.03466	2	1	4	2	17	1	16.726	1	0	1	2	5
252	51	1	18.8	18	18.8	18.5333	11.885	1.97	3.37479	2	1	4	2	22	2	16.1381	1	0	1	2	5
253	51	1	10.6	10.2	10.6	10.4667	11.885	1.97	-0.719966	1	1	4	2	23	2	19.1486	3	0	1	2	3
254	54	1	12.7	13.1	13.1	12.9667	14.4878	2.18	-0.697768	1	1	4	2	23	2	17.6123	1	0	1	2	5
255	57	1	12.7	12.7	11.9	12.4333	17.3498	2.39	-2.0571	1	3	2	1	22	2	20.9551	3	0	1	2	5
256	56	1	13.1	13.5	13.5	13.3667	16.367	2.32	-1.29325	1	2	1	2	16	1	18.873	3	0	1	2	5
257	53.97	1	10.2	9.8	10.2	10.0667	14.4605	2.1779	-2.01746	1	3	2	1	25	5	16.3598	1	0	1	2	2
258	56	1	15.5	15.1	15.5	15.3667	16.367	2.32	-0.431178	1	1	4	2	28	5	27.5957	2	0	1	2	5
259	56	1	11.2	11.2	10.5	10.9667	16.367	2.32	-2.32773	1	3	2	1	26	5	21.3528	3	0	1	2	4
260	49	1	10.4	10.1	11	10.5	10.2938	1.83	0.112678	2	1	4	2	24	2	19.3473	3	0	1	2	5
261	49	1	10.2	10.6	11	10.6	10.2938	1.83	0.167322	2	1	4	2	19	1	17.2584	1	0	1	2	5
262	58	1	15.9	16.3	16.3	16.1667	18.3614	2.46	-0.892168	1	1	4	2	22	2	19.377	3	0	1	2	4
263	51	1	15.9	15.5	15.9	15.7667	11.885	1.97	1.97039	2	1	4	2	22	2	21.6889	3	0	1	2	3
264	56	1	12.7	13.6	13.6	13.3	16.367	2.32	-1.32198	1	2	1	2	21	2	21.8994	3	0	1	2	3
265	54	2	11.5	11.2	11.5	11.4	16.49	2.18	-2.33385	1	3	2	1	23	2	20.9474	3	0	1	2	4
266	59	1	26.2	26.6	26.2	26.3333	19.4018	2.53	2.73974	2	1	4	2	20	2	21.266	3	0	1	1	3
267	56	1	18	17.6	17.6	17.7333	16.367	2.32	0.588937	2	1	4	2	22	2	15.5947	1	0	1	2	4
268	51	1	14.7	15.1	14.7	14.8333	11.885	1.97	1.49662	2	1	4	2	22	2	19.6578	3	0	1	2	4
269	58	1	13.1	13.5	13.5	13.3667	18.3614	2.46	-2.03038	1	3	2	1	24	2	20.8637	3	0	1	2	3
270	54	1	21.3	20.4	20.4	20.7	14.4878	2.18	2.84963	2	1	4	2	25	5	20.5868	3	0	1	2	4
271	57	1	20.4	20.8	20.8	20.6667	17.3498	2.39	1.38781	2	1	4	2	20	2	18.2936	1	0	1	2	5
272	48	1	17.2	17.6	16.8	17.2	9.5414	1.76	4.35148	2	1	4	2	19	1	20.8889	3	0	1	1	2
273	55	1	11.9	12.6	12.3	12.2667	15.413	2.25	-1.39837	1	2	1	2	25	5	19.6483	3	0	1	2	3
274	59	1	29	29.4	28.1	28.8333	19.4018	2.53	3.72788	2	1	4	2	21	2	17.9722	1	0	1	1	4
275	56	1	11.9	11.5	12.3	11.9	16.367	2.32	-1.92543	1	2	1	2	24	2	16.5183	1	0	1	2	2
276	55	1	11.4	11.9	11.4	11.5667	15.413	2.25	-1.70948	1	2	1	2	21	2	19.9556	3	0	1	2	2
277	57	1	31.9	31.5	31.9	31.7667	17.3498	2.39	6.03216	2	1	4	2	18	1	20.8723	3	0	1	1	3
278	78	1	41.8	42.3	43.3	42.4667	44.6414	3.86	-0.563402	1	1	4	2	20	2	17.3539	1	0	1	2	5
279	75	1	28.4	28.9	28.4	28.5667	39.965	3.65	-3.12283	1	4	3	1	28	5	28.5685	2	0	1	2	5
280	69	1	18.8	19.2	19.7	19.2333	31.3898	3.23	-3.76361	1	4	3	1	25	5	25.7268	2	0	1	2	1
281	69	1	27.9	28.4	28.9	28.4	31.3898	3.23	-0.925635	1	1	4	2	17	1	18.5224	3	0	1	2	2
282	79	1	19.7	20.2	19.7	19.8667	46.2578	3.93	-6.7153	1	4	3	1	18	1	18.7456	3	0	1	2	4
283	65	1	18.3	18.8	18.3	18.4667	26.249	2.95	-2.63808	1	3	2	1	17	1	18.4617	1	0	1	2	5
284	72	1	32.2	32.7	31.7	32.2	35.5478	3.44	-0.973198	1	1	4	2	17	1	19.2344	3	0	1	2	4
285	77	1	46.6	47.2	46.6	46.8	43.0538	3.79	0.988443	2	1	4	2	25	5	20.3954	3	0	1	2	5
286	76	1	42.8	42.3	41.8	42.3	41.495	3.72	0.216398	2	1	4	2	18	1	20.2632	3	0	1	2	3
287	80	1	42.8	43.3	42.8	42.9667	47.903	4	-1.23408	1	2	1	2	21	2	19.6984	3	0	1	2	4
288	64	1	22.1	22.6	22.6	22.4333	25.0358	2.88	-0.903634	1	1	4	2	31	3	22.7488	3	0	1	2	3
289	68	1	32.7	33.2	32.7	32.8667	30.0614	3.16	0.887743	2	1	4	2	17	1	20.5457	3	0	1	2	4
290	63	1	21.6	21.2	21.6	21.4667	23.8514	2.81	-0.84866	1	1	4	2	23	2	23.9411	3	0	1	2	5
291	72	1	40.4	39.9	40.9	40.4	35.5478	3.44	1.41052	2	1	4	2	18	1	16.1204	1	0	1	2	3
292	76	1	45.2	44.7	44.2	44.7	41.495	3.72	0.861559	2	1	4	2	26	5	20.3402	3	0	1	2	5
293	64	1	19.2	18.8	19.2	19.0667	25.0358	2.88	-2.07262	1	3	2	1	17	1	17.313	1	0	1	2	2
294	69	1	29.3	28.4	27.9	28.5333	31.3898	3.23	-0.884355	1	1	4	2	22	2	21.4792	3	0	1	2	1
295	65	1	28.4	28.9	28.4	28.5667	26.249	2.95	0.78565	2	1	4	2	19	1	19.2701	3	0	1	1	3
296	64	1	22.1	21.6	22.1	21.9333	25.0358	2.88	-1.07725	1	2	1	2	19	1	19.3962	3	0	1	2	5
297	68	1	23.1	23.6	23.1	23.2667	30.0614	3.16	-2.15023	1	3	2	1	18	1	22.7615	3	0	1	2	3
298	80	1	46.2	45.7	45.2	45.7	47.903	4	-0.55075	1	1	4	2	18	1	22	3	0	1	2	4
299	65	1	24.5	24	24.5	24.3333	26.249	2.95	-0.649379	1	1	4	2	20	2	18.2794	1	0	1	2	2
300	73	1	26.9	26	26	26.3	36.9914	3.51	-3.04598	1	4	3	1	17	1	20.2645	3	0	1	2	5
301	79	1	17.3	18.3	17.8	17.8	46.2578	3.93	-7.24117	1	4	3	1	21	2	18.2794	1	0	1	2	5
302	73	1	33.7	34.6	34.1	34.1333	36.9914	3.51	-0.814264	1	1	4	2	29	5	19.6466	3	0	1	2	5
303	66	1	14.7	14.4	14.9	14.6667	27.491	3.02	-4.24647	1	4	3	1	21	2	18.3115	1	0	1	2	2
304	68	1	34.1	33.7	34.6	34.1333	30.0614	3.16	1.28859	2	1	4	2	24	2	21.2084	3	0	1	2	4
305	80	1	26.4	26.9	26	26.4333	47.903	4	-5.36742	1	4	3	1	23	2	18.3951	1	0	1	1	3
306	66	1	22.6	22.6	23.1	22.7667	27.491	3.02	-1.56435	1	2	1	2	19	1	21.3455	3	0	1	2	5
307	67	1	20	20.4	20.8	20.4	28.7618	3.09	-2.70608	1	3	2	1	19	1	18.7652	3	0	1	2	3
308	70	1	32.7	31.3	31.7	31.9	32.747	3.3	-0.256667	1	1	4	2	30	3	19.0238	3	0	1	2	1
309	74	1	33.2	33.7	33.7	33.5333	38.4638	3.58	-1.37723	1	2	1	2	21	2	20.5838	3	0	1	2	1
310	61	1	21.2	22.1	21.6	21.6333	21.569	2.67	0.0240949	2	1	4	2	18	1	18.6425	3	0	1	2	4
311	79	1	47.4	46.2	47.6	47.0667	46.2578	3.93	0.205818	2	1	4	2	16	1	25.1359	2	0	1	2	5
312	70	1	28.4	30.8	29.8	29.6667	32.747	3.3	-0.933434	1	1	4	2	20	2	22.2963	3	0	1	2	5
313	76	1	37.5	37	36.5	37	41.495	3.72	-1.20833	1	2	1	2	25	5	23.0518	3	0	1	2	5
314	64	1	25.5	26	26.4	25.9667	25.0358	2.88	0.323218	2	1	4	2	23	2	16.956	1	0	1	2	2
315	80	1	46.6	48.6	47.1	47.4333	47.903	4	-0.117417	1	1	4	2	23	2	19.5556	3	0	1	2	2
316	69	1	42	42.8	43.3	42.7	31.3898	3.23	3.50161	2	1	4	2	22	2	21.0828	3	0	1	2	4
317	65	1	17.3	17.8	17.7	17.6	26.249	2.95	-2.93186	1	3	2	1	18	1	18.5167	3	0	1	2	3
318	71	1	24.5	24	24.5	24.3333	34.133	3.37	-2.90791	1	3	2	1	21	2	18.6929	3	0	1	2	4
319	68	1	23.6	22.6	23.1	23.1	30.0614	3.16	-2.20297	1	3	2	1	19	1	23.6714	3	0	1	2	5
320	65	1	22.1	22.6	21.6	22.1	26.249	2.95	-1.40644	1	2	1	2	23	2	27.0721	2	0	1	2	5
321	62	1	20.2	19.7	20.2	20.0333	22.6958	2.74	-0.971703	1	1	4	2	26	5	22.47	3	0	1	2	5
322	67	1	15.9	15.4	15.9	15.7333	28.7618	3.09	-4.21633	1	4	3	1	20	2	18.8	3	0	1	2	5
323	79	1	48.6	48.1	49	48.5667	46.2578	3.93	0.587498	2	1	4	2	17	1	16.6138	1	0	1	1	1
324	72	1	30.3	29.8	29.3	29.8	35.5478	3.44	-1.67087	1	2	1	2	21	2	21.5458	3	0	1	1	1
325	60	1	16.8	15.9	15.4	16.0333	20.471	2.6	-1.70679	1	2	1	2	25	5	21.8146	3	0	1	2	5
326	66	1	22.1	21.6	21.6	21.7667	27.491	3.02	-1.89547	1	2	1	2	22	2	19.3132	3	0	1	2	5
327	66	1	19.2	19.7	18.8	19.2333	27.491	3.02	-2.73433	1	3	2	1	18	1	19.3333	3	0	1	2	3
328	60	1	20.2	21.6	21.6	21.1333	20.471	2.6	0.254744	2	1	4	2	19	1	18.8237	3	0	1	2	1
329	71	1	24.5	23.6	23.6	23.9	34.133	3.37	-3.0365	1	4	3	1	18	1	16.6982	1	0	1	2	1
330	61	1	21.2	20.7	21.2	21.0333	21.569	2.67	-0.200624	1	1	4	2	27	5	17.5666	1	0	1	2	5
331	72	1	25	24.5	25.5	25	35.5478	3.44	-3.06622	1	4	3	1	17	1	19.6265	3	0	1	2	5
332	72	1	30.3	29.8	30.8	30.3	35.5478	3.44	-1.52552	1	2	1	2	16	1	21.1833	3	0	1	2	3
333	79	1	36.5	37	36.5	36.6667	46.2578	3.93	-2.44049	1	3	2	1	17	1	19.4135	3	0	1	2	3
334	74	1	32.7	33.2	32.7	32.8667	38.4638	3.58	-1.56345	1	2	1	2	20	2	21.9816	3	0	1	2	4
335	70	1	15.9	16.3	15.9	16.0333	32.747	3.3	-5.06475	1	4	3	1	25	5	24.4495	3	0	1	2	5
336	71	1	41.4	40.9	41.4	41.2333	34.133	3.37	2.10692	2	1	4	2	26	5	21.0667	3	0	1	2	5
337	69	1	27.4	26.9	27.4	27.2333	31.3898	3.23	-1.28683	1	2	1	2	19	1	21.1457	3	0	1	2	5
338	76	1	46.6	47.1	47.6	47.1	41.495	3.72	1.50672	2	1	4	2	19	1	20.0008	3	0	1	2	5
339	65	1	21.6	21.2	21.6	21.4667	26.249	2.95	-1.62113	1	2	1	2	24	2	26.1849	2	0	1	2	5
340	75	1	38.9	39.4	39.4	39.2333	39.965	3.65	-0.200457	1	1	4	2	20	2	24.3587	3	0	1	2	5
341	60	1	20.2	19.7	20.7	20.2	20.471	2.6	-0.104231	1	1	4	2	31	3	25.1254	2	0	1	2	3
342	60	1	18.8	17.8	18.3	18.3	20.471	2.6	-0.835	1	1	4	2	25	5	24.9408	3	0	1	2	3
343	62	1	13.5	14	13.5	13.6667	22.6958	2.74	-3.2953	1	4	3	1	20	2	18.955	3	0	1	2	1
344	67	1	30.3	30.7	30.3	30.4333	28.7618	3.09	0.540949	2	1	4	2	17	1	22.0017	3	0	1	2	2
345	64	1	23.6	22.1	23.6	23.1	25.0358	2.88	-0.672153	1	1	4	2	18	1	20.3341	3	0	1	2	1
346	70	1	28.4	28.4	28.9	28.5667	32.747	3.3	-1.26677	1	2	1	2	18	1	20.371	3	0	1	2	5
347	65	1	19.1	20.9	20.6	20.2	26.249	2.95	-2.05051	1	3	2	1	17	1	22.2306	3	0	1	2	4
348	64	1	32.7	33.2	33.7	33.2	25.0358	2.88	2.83479	2	1	4	2	22	2	21.2416	3	0	1	2	5
349	67	1	19.2	18.3	18.8	18.7667	28.7618	3.09	-3.23467	1	4	3	1	19	1	18.1653	1	0	1	2	5
350	68	1	32.2	33.7	32.2	32.7	30.0614	3.16	0.835	2	1	4	2	18	1	19.9556	3	0	1	2	5
351	78	1	38.8	39.9	39.4	39.3667	44.6414	3.86	-1.36651	1	2	1	2	24	2	21.7836	3	0	1	2	5
352	60	1	13.9	14.9	14.4	14.4	20.471	2.6	-2.335	1	3	2	1	20	2	19.86	3	0	1	1	2
353	60	1	20.7	21.2	21.2	21.0333	20.471	2.6	0.216282	2	1	4	2	20	2	18.4731	1	0	1	2	4
354	70	1	29.8	30.3	30.3	30.1333	32.747	3.3	-0.79202	1	1	4	2	26	5	23.1009	3	0	1	1	2
355	73	1	32.2	31.3	32.7	32.0667	36.9914	3.51	-1.40306	1	2	1	2	21	2	20.7191	3	0	1	2	5
356	66	1	27	27.8	28.2	27.6667	27.491	3.02	0.0581678	2	1	4	2	20	2	17.6568	1	0	1	2	5
357	66	1	22.5	23.3	22.9	22.9	27.491	3.02	-1.5202	1	2	1	2	20	2	20.945	3	0	1	2	4
358	68	1	40.4	40.9	40.9	40.7333	30.0614	3.16	3.37719	2	1	4	2	21	2	17.9786	1	0	1	2	4
359	68	1	24.5	23.6	24.5	24.2	30.0614	3.16	-1.85487	1	2	1	2	16	1	17.7517	1	0	1	2	5
360	76	1	55.8	54.9	55.3	55.3333	41.495	3.72	3.71998	2	1	4	2	22	2	17.6428	1	0	1	2	5
361	68	1	24.5	25	25	24.8333	30.0614	3.16	-1.65445	1	2	1	2	19	1	19.0589	3	0	1	2	2
362	76	1	42.8	43.3	43.3	43.1333	41.495	3.72	0.440412	2	1	4	2	18	1	17.3678	1	0	1	2	3
363	66	1	27.4	28.4	27.9	27.9	27.491	3.02	0.13543	2	1	4	2	18	1	17.3333	1	0	1	2	5
364	78	1	42.3	43.8	43.3	43.1333	44.6414	3.86	-0.390691	1	1	4	2	20	2	18.5234	3	0	1	2	2
365	70	1	38.9	37.5	37.5	37.9667	32.747	3.3	1.58172	2	1	4	2	16	1	21.0406	3	0	1	2	5
366	76	1	43.8	44.2	43.8	43.9333	41.495	3.72	0.655466	2	1	4	2	21	2	16.6992	1	0	1	2	5
367	65	1	30.3	30.8	31.3	30.8	26.249	2.95	1.54271	2	1	4	2	19	1	20.9321	3	0	1	2	5
368	73	1	30.8	30.3	31.3	30.8	36.9914	3.51	-1.76393	1	2	1	2	22	2	21.9247	3	0	1	2	3
369	77	1	37	37.5	37.5	37.3333	43.0538	3.79	-1.50936	1	2	1	2	19	1	17.8982	1	0	1	2	3
370	78	1	47.1	46.6	47.1	46.9333	44.6414	3.86	0.593765	2	1	4	2	25	5	17.6501	1	0	1	2	4
371	61	1	16.3	16.3	16.8	16.4667	21.569	2.67	-1.91099	1	2	1	2	21	2	18.5908	3	0	1	1	1
372	61	1	21.2	20.2	21.2	20.8667	21.569	2.67	-0.263046	1	1	4	2	21	2	20.3816	3	0	1	2	5
373	73	1	25.5	26	25.5	25.6667	36.9914	3.51	-3.22642	1	4	3	1	28	5	23.0476	3	0	1	2	4
374	75	1	21.6	22.1	22.6	22.1	39.965	3.65	-4.89452	1	4	3	1	16	1	20.9289	3	0	1	2	5
375	77	1	31.7	32.7	32.7	32.3667	43.0538	3.79	-2.81982	1	3	2	1	17	1	17.9092	1	0	1	1	4
376	72	1	22.1	22.6	22.6	22.4333	35.5478	3.44	-3.81234	1	4	3	1	19	1	17.6123	1	0	1	2	3
377	72	1	37.5	38.5	38.5	38.1667	35.5478	3.44	0.761298	2	1	4	2	29	5	19.3048	3	0	1	2	4
378	66	1	21.2	20.2	20.7	20.7	27.491	3.02	-2.24868	1	3	2	1	17	1	21.0151	3	0	1	2	4
379	64	1	22.6	23.1	23.6	23.1	25.0358	2.88	-0.672153	1	1	4	2	19	1	18.3112	1	0	1	1	1
380	62	1	20.7	20.2	21.3	20.7333	22.6958	2.74	-0.716229	1	1	4	2	21	2	18.7906	3	0	1	2	2
381	71	1	37	36.5	37	36.8333	34.133	3.37	0.801286	2	1	4	2	17	1	19.6766	3	0	1	2	5
382	68	1	17.8	18.3	18.8	18.3	30.0614	3.16	-3.72196	1	4	3	1	17	1	20.0862	3	0	1	2	5
383	63	1	15.9	16.3	16.8	16.3333	23.8514	2.81	-2.67547	1	3	2	1	20	2	18.5868	3	0	1	2	5
384	77	1	38.5	39.4	39.4	39.1	43.0538	3.79	-1.04322	1	2	1	2	26	5	19.182	3	0	1	2	5
385	73	1	23.6	24	23.6	23.7333	36.9914	3.51	-3.77723	1	4	3	1	23	2	21.9939	3	0	1	2	3
386	63	1	15.4	15.9	15.9	15.7333	23.8514	2.81	-2.88899	1	3	2	1	25	5	27.0496	2	0	1	2	5
387	73	1	19.7	19.2	20.2	19.7	36.9914	3.51	-4.92632	1	4	3	1	20	2	19.1075	3	0	1	2	5
388	66	1	20.2	20.7	20.2	20.3667	27.491	3.02	-2.35905	1	3	2	1	17	1	20.2096	3	0	1	2	4
389	67	1	13.5	13.9	13.5	13.6333	28.7618	3.09	-4.89594	1	4	3	1	19	1	19.7313	3	0	1	2	4
390	65	1	20.7	21.2	21.2	21.0333	26.249	2.95	-1.76802	1	2	1	2	19	1	22.7731	3	0	1	1	1
391	69	1	18.8	19.2	19.2	19.0667	31.3898	3.23	-3.81521	1	4	3	1	17	1	19.8237	3	0	1	2	4
392	60	1	25.5	26	25.5	25.6667	20.471	2.6	1.99833	2	1	4	2	24	2	20.6516	3	0	1	1	3
393	67	1	18.3	19.2	18.3	18.6	28.7618	3.09	-3.28861	1	4	3	1	18	1	21.3383	3	0	1	2	3
394	66	1	17.3	16.8	17.8	17.3	27.491	3.02	-3.3745	1	4	3	1	22	2	26	2	0	1	2	5
395	63	1	13.5	14.4	14.4	14.1	23.8514	2.81	-3.47025	1	4	3	1	22	2	35.2984	2	0	1	2	4
396	65	1	18.8	19.2	19.2	19.0667	26.249	2.95	-2.43469	1	3	2	1	19	1	16.5516	1	0	1	2	3
397	69	1	16.3	16.8	16.8	16.6333	31.3898	3.23	-4.56857	1	4	3	1	17	1	18.7652	3	0	1	2	4
398	64	1	16.8	16.3	16.8	16.6333	25.0358	2.88	-2.91752	1	3	2	1	19	1	18.7449	3	0	1	1	2
399	71	1	17.3	18.2	17.8	17.7667	34.133	3.37	-4.85648	1	4	3	1	19	1	18.0978	1	0	1	2	1
400	60	1	18.3	17.8	18.3	18.1333	20.471	2.6	-0.899103	1	1	4	2	20	2	19.7556	3	0	1	2	3
401	64	1	25.5	26	26.4	25.9667	25.0358	2.88	0.323218	2	1	4	2	21	2	22.9978	3	0	1	2	2
402	65	1	15.4	15.9	15.9	15.7333	26.249	2.95	-3.56463	1	4	3	1	16	1	18.5354	3	0	1	2	4
403	69	1	35.6	35.1	34.6	35.1	31.3898	3.23	1.14867	2	1	4	2	19	1	19.2719	3	0	1	2	2
404	66	1	21.2	20.7	21.7	21.2	27.491	3.02	-2.08311	1	3	2	1	21	2	20.1594	3	0	1	2	4
405	63	1	22.6	23.6	23.1	23.1	23.8514	2.81	-0.267402	1	1	4	2	18	1	18.1073	1	0	1	2	3
406	66	1	30.8	31.7	31.3	31.2667	27.491	3.02	1.25022	2	1	4	2	20	2	21.0614	3	0	1	2	4
407	73	1	21.2	21.6	22.1	21.6333	36.9914	3.51	-4.37552	1	4	3	1	20	2	21.6889	3	0	1	2	5
408	76	1	36.1	37.5	37	36.8667	41.495	3.72	-1.24418	1	2	1	2	18	1	17.8987	1	0	1	2	3
409	62	1	14.9	14.4	13.9	14.4	22.6958	2.74	-3.02766	1	4	3	1	21	2	20.6875	3	0	1	2	2
410	60	1	14.9	14.4	14.9	14.7333	20.471	2.6	-2.20679	1	3	2	1	18	1	19.2552	3	0	1	1	3
411	74	1	36.1	35.6	35.1	35.6	38.4638	3.58	-0.799944	1	1	4	2	26	5	19.6418	3	0	1	2	5
412	71	1	33.2	32.7	33.2	33.0333	34.133	3.37	-0.326311	1	1	4	2	17	1	17.9786	1	0	1	2	2
413	68	1	23.6	23.1	22.6	23.1	30.0614	3.16	-2.20297	1	3	2	1	31	3	21.9825	3	0	1	2	5
414	71	1	22.6	23.1	23.6	23.1	34.133	3.37	-3.27389	1	4	3	1	20	2	17.4115	1	0	1	2	3
415	68	1	14.4	13.9	14.4	14.2333	30.0614	3.16	-5.00888	1	4	3	1	18	1	19.2529	3	0	1	1	3
416	75	1	28.9	29.8	29.3	29.3333	39.965	3.65	-2.91279	1	3	2	1	24	2	17.5191	1	0	1	2	5
417	73	1	31.3	30.8	31.3	31.1333	36.9914	3.51	-1.66896	1	2	1	2	19	1	19.0515	3	0	1	2	4
418	64	1	18.8	19.2	19.2	19.0667	25.0358	2.88	-2.07262	1	3	2	1	17	1	19.0219	3	0	1	2	5
419	63	1	16.3	16.8	16.3	16.4667	23.8514	2.81	-2.62802	1	3	2	1	26	5	22.1421	3	0	1	2	3
420	62	1	16.3	16.8	16.8	16.6333	22.6958	2.74	-2.21258	1	3	2	1	23	2	19.2607	3	0	1	2	2
421	79	1	44.2	44.7	45.5	44.8	46.2578	3.93	-0.370941	1	1	4	2	19	1	18.2446	1	0	1	2	3
422	77	1	32.2	31.7	32.2	32.0333	43.0538	3.79	-2.90777	1	3	2	1	19	1	20.547	3	0	1	2	3
423	80	1	42.3	41.8	42.3	42.1333	47.903	4	-1.44242	1	2	1	2	21	2	26.1556	2	0	1	2	4
424	63	1	19.7	19.2	19.7	19.5333	23.8514	2.81	-1.53668	1	2	1	2	21	2	16.7111	1	0	1	2	5
425	62	1	15.9	16.3	15.9	16.0333	22.6958	2.74	-2.43156	1	3	2	1	17	1	19.9545	3	0	1	2	3
426	74	1	33.2	32.7	33.2	33.0333	38.4638	3.58	-1.51689	1	2	1	2	21	2	18.0783	1	0	1	1	3
427	70	1	34.6	33.7	34.6	34.3	32.747	3.3	0.470606	2	1	4	2	28	5	15.5282	1	0	1	2	3
428	71	1	34.6	34.1	34.6	34.4333	34.133	3.37	0.0891197	2	1	4	2	23	2	18.2653	1	0	1	2	3
429	80	2	24	23.6	23.5	23.7	47.903	4	-6.05075	1	4	3	1	21	2	22.722	3	0	1	2	5
430	65	1	14.4	14.9	14.4	14.5667	26.249	2.95	-3.96011	1	4	3	1	20	2	17.1885	1	0	1	2	3
431	69	1	20.2	20.7	20.2	20.3667	31.3898	3.23	-3.41273	1	4	3	1	18	1	18.0789	1	0	1	2	5
432	66	1	21.6	21.2	21.6	21.4667	27.491	3.02	-1.99481	1	2	1	2	27	5	20.4565	3	0	1	2	5
433	63	1	21.6	21.2	21.6	21.4667	23.8514	2.81	-0.84866	1	1	4	2	20	2	22.021	3	0	1	2	5
434	72	1	40.4	41.4	40.4	40.7333	35.5478	3.44	1.50742	2	1	4	2	17	1	23.5396	3	0	1	2	3
435	63	1	20.2	21.6	20.2	20.6667	23.8514	2.81	-1.13336	1	2	1	2	19	1	19.6931	3	0	1	2	5
436	78	1	45.2	44.7	44.7	44.8667	44.6414	3.86	0.0583592	2	1	4	2	21	2	19.47	3	0	1	2	3
437	77	1	41.4	41.8	41.8	41.6667	43.0538	3.79	-0.365998	1	1	4	2	20	2	18.3179	1	0	1	2	4
438	75	1	19.2	19.6	19.6	19.4667	39.965	3.65	-5.61598	1	4	3	1	22	2	20.3594	3	0	1	1	4
439	74	1	44.7	43.3	44.2	44.0667	38.4638	3.58	1.56505	2	1	4	2	25	5	28.918	2	0	1	2	5
440	63	1	26	25.5	24.5	25.3333	23.8514	2.81	0.527378	2	1	4	2	19	1	17.939	1	0	1	2	1
441	64	1	26.9	26	26	26.3	25.0358	2.88	0.438958	2	1	4	2	23	2	20.6458	3	0	1	2	3
442	62	1	18.3	19.2	19.2	18.9	22.6958	2.74	-1.38533	1	2	1	2	36	4	17.4523	1	0	1	2	5
443	68	2	23.6	24.5	24.5	24.2	30.0614	3.16	-1.85487	1	2	1	2	27	5	22.7206	3	0	1	2	2
444	80	1	46.6	47.6	47.6	47.2667	47.903	4	-0.159083	1	1	4	2	17	1	19.1309	3	0	1	2	4
445	68	1	40.4	40.9	40.4	40.5667	30.0614	3.16	3.32445	2	1	4	2	17	1	21.0247	3	0	1	2	4
446	72	1	50	51	50.5	50.5	35.5478	3.44	4.34657	2	1	4	2	22	2	21.884	3	0	1	1	1
447	65	1	22.1	21.2	21.3	21.5333	26.249	2.95	-1.59853	1	2	1	2	19	1	20.3981	3	0	1	2	3
448	72	1	19.2	20.2	19.2	19.5333	35.5478	3.44	-4.65537	1	4	3	1	21	2	21.4062	3	0	1	2	3
449	65	1	27.4	26.4	26.9	26.9	26.249	2.95	0.220678	2	1	4	2	20	2	17.5804	1	0	1	2	3
450	62	1	19.2	18.3	19.7	19.0667	22.6958	2.74	-1.3245	1	2	1	2	21	2	15.7333	1	0	1	2	3
451	67	1	23.6	24	23.6	23.7333	28.7618	3.09	-1.62734	1	2	1	2	22	2	19.5595	3	0	1	1	4
452	63	1	20.2	19.7	17.8	19.2333	23.8514	2.81	-1.64344	1	2	1	2	18	1	22.3385	3	0	1	1	2
453	70	1	33.2	34.4	34.1	33.9	32.747	3.3	0.349394	2	1	4	2	22	2	23.4876	3	0	1	2	5
454	70	1	24.5	24.1	24.9	24.5	32.747	3.3	-2.49909	1	3	2	1	22	2	19.3579	3	0	1	2	3
455	63	1	21.6	20.2	20.2	20.6667	23.8514	2.81	-1.13336	1	2	1	2	25	5	20.2031	3	0	1	2	5
456	78	1	29.8	31.7	31.7	31.0667	44.6414	3.86	-3.51677	1	4	3	1	21	2	19.736	3	0	1	2	5
457	72	1	25	24.5	26.4	25.3	35.5478	3.44	-2.97901	1	3	2	1	25	5	17.074	1	0	1	1	1
458	72	1	41.9	41.8	42.3	42	35.5478	3.44	1.87564	2	1	4	2	24	2	21.0222	3	0	1	2	5
459	68	1	22.6	23.6	24	23.4	30.0614	3.16	-2.10804	1	3	2	1	19	1	21.2986	3	0	1	1	3
460	78	1	40	38	39.4	39.1333	44.6414	3.86	-1.42696	1	2	1	2	29	5	18.855	3	0	1	2	4
461	67	1	18.8	17.3	17.8	17.9667	28.7618	3.09	-3.49357	1	4	3	1	24	2	28.2075	2	0	1	2	4
462	63	1	21.2	22.1	21.6	21.6333	23.8514	2.81	-0.789348	1	1	4	2	20	2	20.134	3	0	1	2	4
463	71	1	37.5	38	38.9	38.1333	34.133	3.37	1.18704	2	1	4	2	22	2	20.5011	3	0	1	1	3
464	77	1	15.9	16.2	16.6	16.2333	43.0538	3.79	-7.07664	1	4	3	1	19	1	19.3119	3	0	1	2	5
465	71	1	21.2	21.2	20.7	21.0333	34.133	3.37	-3.88714	1	4	3	1	23	2	22.6784	3	0	1	2	4
466	80	1	41.4	42.2	42.3	41.9667	47.903	4	-1.48408	1	2	1	2	15	1	18.7846	3	0	1	2	5
467	79	1	48.6	47.6	49.5	48.5667	46.2578	3.93	0.587498	2	1	4	2	24	2	21.7258	3	0	1	2	3
468	68	1	27.2	26.9	28.4	27.5	30.0614	3.16	-0.81057	1	1	4	2	18	1	22.5935	3	0	1	2	2
469	70	1	28.4	27.9	27.4	27.9	32.747	3.3	-1.46879	1	2	1	2	18	1	18.07	1	0	1	1	2
470	68	1	20.8	20.8	21.1	20.9	30.0614	3.16	-2.89918	1	3	2	1	16	1	22.9987	3	0	1	2	5
471	72	1	30.8	29.3	29.3	29.8	35.5478	3.44	-1.67087	1	2	1	2	17	1	20.1477	3	0	1	2	5
472	66	1	20.7	20.7	20.7	20.7	27.491	3.02	-2.24868	1	3	2	1	23	2	18.5481	3	0	1	2	4
473	71	1	28.9	28.9	28.9	28.9	34.133	3.37	-1.55282	1	2	1	2	26	5	18.1365	1	0	1	1	3
474	70	2	22.1	21.6	21.6	21.7667	32.747	3.3	-3.32737	1	4	3	1	24	2	18.8762	3	0	1	1	1
475	66	1	20.2	20.7	20.2	20.3667	27.491	3.02	-2.35905	1	3	2	1	18	1	16.1778	1	0	1	2	1
476	72	1	27.9	27.4	26	27.1	35.5478	3.44	-2.45576	1	3	2	1	28	5	25.5252	2	0	1	1	2
477	63	1	27.4	26.2	26.6	26.7333	23.8514	2.81	1.0256	2	1	4	2	19	1	22.7429	3	0	1	2	5
478	76	1	22.2	22.1	22.6	22.3	41.495	3.72	-5.15995	1	4	3	1	16	1	20.2991	3	0	1	2	4
479	72	1	30.8	29.8	30.8	30.4667	35.5478	3.44	-1.47707	1	2	1	2	24	2	25.3702	2	0	1	2	4
480	65	1	16.8	16.8	16.8	16.8	26.249	2.95	-3.20305	1	4	3	1	20	2	24.3342	3	0	1	2	3
481	67	1	26.4	26	26.9	26.4333	28.7618	3.09	-0.753549	1	1	4	2	21	2	17.7778	1	0	1	2	3
482	74	1	19.2	19.2	18.8	19.0667	38.4638	3.58	-5.41819	1	4	3	1	18	1	16.5895	1	0	1	2	3
483	73	1	41.4	39.9	40.9	40.7333	36.9914	3.51	1.06608	2	1	4	2	19	1	18.564	3	0	1	2	4
484	60	1	18.3	18.8	18.8	18.6333	20.471	2.6	-0.706795	1	1	4	2	20	2	17.2444	1	0	1	2	1
485	64	1	22.1	22.6	23.1	22.6	25.0358	2.88	-0.845764	1	1	4	2	22	2	21.6075	3	0	1	2	5
486	66	1	16.3	16.3	16.8	16.4667	27.491	3.02	-3.65044	1	4	3	1	21	2	21.973	3	0	1	2	3
487	75	1	41.4	40.4	40.4	40.7333	39.965	3.65	0.210502	2	1	4	2	20	2	24.0933	3	0	1	2	3
488	71	1	19.7	19.2	20.7	19.8667	34.133	3.37	-4.23333	1	4	3	1	20	2	19.0916	3	0	1	2	2
489	66	1	17.6	17.6	17.9	17.7	27.491	3.02	-3.24205	1	4	3	1	21	2	20.8775	3	0	1	1	2
490	70	1	22.1	21.2	21.6	21.6333	32.747	3.3	-3.36778	1	4	3	1	16	1	18.5322	3	0	1	2	3
491	62	1	18.8	18.3	18.3	18.4667	22.6958	2.74	-1.54348	1	2	1	2	19	1	19.3881	3	0	1	2	3
492	68	1	33.7	33.7	34.1	33.8333	30.0614	3.16	1.19365	2	1	4	2	21	2	18.4898	1	0	1	2	4
493	72	1	24.5	24.5	24.9	24.6333	35.5478	3.44	-3.17281	1	4	3	1	21	2	19.6158	3	0	1	2	5
494	71	1	27.4	26.4	26.4	26.7333	34.133	3.37	-2.19575	1	3	2	1	17	1	24.1024	3	0	1	1	4
495	63	1	18.8	19.2	18.3	18.7667	23.8514	2.81	-1.80951	1	2	1	2	19	1	17.1301	1	0	1	2	4
496	68	1	37	36.5	36.5	36.6667	30.0614	3.16	2.09027	2	1	4	2	24	2	18.3894	1	0	1	2	3
497	71	1	26.4	27.9	26	26.7667	34.133	3.37	-2.18586	1	3	2	1	20	2	20.9893	3	0	1	1	2
498	61	1	27.4	27.4	27.9	27.5667	21.569	2.67	2.24632	2	1	4	2	21	2	17.3469	1	0	1	2	5
499	74	1	20.2	20.7	21.2	20.7	38.4638	3.58	-4.96196	1	4	3	1	18	1	18.7073	3	0	1	1	4
500	62	1	13.5	13.5	13.9	13.6333	22.6958	2.74	-3.30747	1	4	3	1	24	2	18.204	1	0	1	2	5
501	70	1	28.4	27.4	27.9	27.9	32.747	3.3	-1.46879	1	2	1	2	15	1	17.8667	1	0	1	2	4
502	63	1	16.8	16.3	17.8	16.9667	23.8514	2.81	-2.45008	1	3	2	1	17	1	18.1132	1	0	1	2	4
503	67	1	20.8	21.7	21.7	21.4	28.7618	3.09	-2.38246	1	3	2	1	21	2	19.0605	3	0	1	2	5
504	60	1	18.8	18.3	19.7	18.9333	20.471	2.6	-0.59141	1	1	4	2	24	2	23.6476	3	0	1	2	3
505	61	1	16.3	17.3	16.3	16.6333	21.569	2.67	-1.84856	1	2	1	2	20	2	19.2871	3	0	1	2	3
506	79	1	22.6	23.6	23.1	23.1	46.2578	3.93	-5.89257	1	4	3	1	18	1	17.2143	1	0	1	1	1
507	70	1	31.3	32.2	31.3	31.6	32.747	3.3	-0.347576	1	1	4	2	25	5	19.2813	3	0	1	2	4
508	80	1	45.7	45.2	45.2	45.3667	47.903	4	-0.634083	1	1	4	2	17	1	16.5342	1	0	1	2	5
509	80	1	44.1	44.1	45	44.4	47.903	4	-0.87575	1	1	4	2	20	2	17.9695	1	0	1	2	5
510	62	1	23.1	23.8	23.4	23.4333	22.6958	2.74	0.269173	2	1	4	2	24	2	16.3034	1	0	1	2	5
511	64	1	31.7	31.3	31.7	31.5667	25.0358	2.88	2.26766	2	1	4	2	15	1	18.173	1	0	1	2	1
512	64	1	22.6	23.1	23.1	22.9333	25.0358	2.88	-0.730023	1	1	4	2	21	2	24.3418	3	0	1	2	5
513	78	1	41.4	40.4	40.4	40.7333	44.6414	3.86	-1.01245	1	2	1	2	17	1	20.0433	3	0	1	2	3
514	78	2	25	25	25.5	25.1667	44.6414	3.86	-5.04527	1	4	3	1	22	2	16.2742	1	0	1	2	1
515	68	1	17.3	17.3	17.3	17.3	30.0614	3.16	-4.03842	1	4	3	1	19	1	20.7345	3	0	1	1	2
516	72	1	33.5	33.5	33.9	33.6333	35.5478	3.44	-0.556531	1	1	4	2	22	2	18.3559	1	0	1	2	3
517	63	1	16.3	16.8	16.3	16.4667	23.8514	2.81	-2.62802	1	3	2	1	20	2	16.2605	1	0	1	2	5
518	63	1	18.8	18.3	18.8	18.6333	23.8514	2.81	-1.85696	1	2	1	2	20	2	22.3846	3	0	1	2	5
519	78	1	31.3	30.8	31.7	31.2667	44.6414	3.86	-3.46496	1	4	3	1	20	2	24.1414	3	0	1	2	5
520	80	1	53.4	53.9	54.3	53.8667	47.903	4	1.49092	2	1	4	2	26	5	25.179	2	0	1	2	5
521	75	1	41.5	41.5	41.8	41.6	39.965	3.65	0.447945	2	1	4	2	21	2	19.5289	3	0	1	2	5
522	65	1	16.3	17.3	16.8	16.8	26.249	2.95	-3.20305	1	4	3	1	25	5	19.6433	3	0	1	2	3
523	68	1	20.2	20.5	20.6	20.4333	30.0614	3.16	-3.04686	1	4	3	1	22	2	18.6193	3	0	1	2	1
524	79	1	45.4	45.1	45.1	45.2	46.2578	3.93	-0.26916	1	1	4	2	21	2	19.7787	3	0	1	2	5
525	74	1	34.1	33.7	34.1	33.9667	38.4638	3.58	-1.25618	1	2	1	2	19	1	20.0063	3	0	1	1	4
526	67	1	16.8	16.8	17.3	16.9667	28.7618	3.09	-3.8172	1	4	3	1	28	5	19.2738	3	0	1	2	5
527	62	1	19.7	19.2	19.7	19.5333	22.6958	2.74	-1.15418	1	2	1	2	24	2	20.3277	3	0	1	2	1
528	61	1	19.5	19.1	19.1	19.2333	21.569	2.67	-0.874782	1	1	4	2	20	2	22.722	3	0	1	2	5
529	70	1	25	24.5	25	24.8333	32.747	3.3	-2.39808	1	3	2	1	31	3	18.8013	3	0	1	2	4
530	76	1	43.8	42.3	42.8	42.9667	41.495	3.72	0.395609	2	1	4	2	19	1	19.233	3	0	1	2	5
531	61	1	15.9	15.4	15.9	15.7333	21.569	2.67	-2.18564	1	3	2	1	18	1	17.7332	1	0	1	2	5
532	75	1	27.9	27.9	27.9	27.9	39.965	3.65	-3.30548	1	4	3	1	20	2	21.3888	3	0	1	1	4
533	79	1	24.5	25.5	24.5	24.8333	46.2578	3.93	-5.45152	1	4	3	1	17	1	17.5119	1	0	1	2	5
534	65	1	24.5	23.1	23.6	23.7333	26.249	2.95	-0.852768	1	1	4	2	16	1	18.583	3	0	1	2	4
535	64	1	21.6	22	22.2	21.9333	25.0358	2.88	-1.07725	1	2	1	2	19	1	21.8193	3	0	1	2	5
536	60	1	20.2	19.5	20.2	19.9667	20.471	2.6	-0.193974	1	1	4	2	23	2	19.2152	3	0	1	2	1
537	67	1	28.8	28.3	28.6	28.5667	28.7618	3.09	-0.0631499	1	1	4	2	20	2	16.0145	1	0	1	2	5
538	72	1	31.7	31.3	31.7	31.5667	35.5478	3.44	-1.15731	1	2	1	2	24	2	18.45	1	0	1	2	4
539	64	1	28.9	28.4	29	28.7667	25.0358	2.88	1.29544	2	1	4	2	20	2	18.7434	3	0	1	2	3
540	70	1	26	26.7	26.3	26.3333	32.747	3.3	-1.94354	1	2	1	2	14	1	23.5296	3	0	1	2	4
541	72	1	29.3	29.3	29.8	29.4667	35.5478	3.44	-1.76777	1	2	1	2	20	2	20.3007	3	0	1	2	2
542	72	1	21.6	21.6	21.2	21.4667	35.5478	3.44	-4.09335	1	4	3	1	18	1	19.2712	3	0	1	2	2
543	68	1	37	37.5	37.5	37.3333	30.0614	3.16	2.30124	2	1	4	2	22	2	19.3237	3	0	1	2	1
544	70	1	31.7	31	31.7	31.4667	32.747	3.3	-0.38798	1	1	4	2	17	1	21.3626	3	0	1	2	4
545	63	1	24.1	23.9	24.1	24.0333	23.8514	2.81	0.064745	2	1	4	2	22	2	20.1746	3	0	1	2	4
546	61	1	20.2	21.6	21.6	21.1333	21.569	2.67	-0.163171	1	1	4	2	15	1	18.0607	1	0	1	2	3
547	66	1	11.1	11.5	11.5	11.3667	27.491	3.02	-5.33918	1	4	3	1	20	2	17.4047	1	0	1	2	5
548	63	1	16.8	17.8	16.8	17.1333	23.8514	2.81	-2.39077	1	3	2	1	17	1	19.5111	3	0	1	2	4
549	74	1	26.9	26.2	26.6	26.5667	38.4638	3.58	-3.32322	1	4	3	1	17	1	19.2281	3	0	1	2	2
550	65	1	23.1	24	23.1	23.4	26.249	2.95	-0.965763	1	1	4	2	18	1	21.1035	3	0	1	2	3
551	62	1	14.4	14.4	15.4	14.7333	22.6958	2.74	-2.90601	1	3	2	1	31	3	18.6245	3	0	1	1	5
552	64	1	19.6	19	19.6	19.4	25.0358	2.88	-1.95687	1	2	1	2	26	5	20.1264	3	0	1	2	4
553	72	1	26.4	25.5	25.5	25.8	35.5478	3.44	-2.83366	1	3	2	1	18	1	20.5671	3	0	1	2	2
554	62	1	18.8	18.8	18.8	18.8	22.6958	2.74	-1.42182	1	2	1	2	21	2	19.8271	3	0	1	2	4
555	62	1	14.8	15.2	14.8	14.9333	22.6958	2.74	-2.83302	1	3	2	1	22	2	21.0954	3	0	1	2	4
556	71	1	22.6	22.1	22.1	22.2667	34.133	3.37	-3.52117	1	4	3	1	30	3	19.5159	3	0	1	1	3
557	61	1	14.4	15.9	16.3	15.5333	21.569	2.67	-2.26055	1	3	2	1	22	2	22.4886	3	0	1	2	5
558	77	1	28.6	29	28.6	28.7333	43.0538	3.79	-3.77849	1	4	3	1	21	2	17.7732	1	0	1	2	3
559	67	1	13.9	13.5	13.5	13.6333	28.7618	3.09	-4.89594	1	4	3	1	19	1	20.3111	3	0	1	2	3
560	67	1	32.7	33.2	33.2	33.0333	28.7618	3.09	1.38237	2	1	4	2	21	2	18.7183	3	0	1	1	3
561	65	1	13.1	13.5	13.9	13.5	26.249	2.95	-4.32169	1	4	3	1	17	1	23.8153	3	0	1	2	3
562	67	1	28.6	28.2	28.2	28.3333	28.7618	3.09	-0.138662	1	1	4	2	21	2	17.0187	1	0	1	2	4
563	61	1	17.6	17.2	18.8	17.8667	21.569	2.67	-1.38664	1	2	1	2	21	2	19.0486	3	0	1	2	5
564	61	1	18	17.2	17.6	17.6	21.569	2.67	-1.48652	1	2	1	2	20	2	20.2442	3	0	1	2	1
565	65	2	23.1	22.1	23.6	22.9333	26.249	2.95	-1.12395	1	2	1	2	27	5	18.9215	3	0	1	2	5
566	74	1	29.8	29.8	30.8	30.1333	38.4638	3.58	-2.32695	1	3	2	1	16	1	19.7381	3	0	1	2	4
567	63	1	18.4	18.8	18.8	18.6667	23.8514	2.81	-1.8451	1	2	1	2	18	1	19.0195	3	0	1	2	5
568	63	1	28.4	28.4	28.6	28.4667	23.8514	2.81	1.64244	2	1	4	2	20	2	21.2697	3	0	1	1	3
569	71	1	32.4	31.7	32.2	32.1	34.133	3.37	-0.603264	1	1	4	2	20	2	25.0283	2	0	1	2	4
570	63	1	20	19.6	20.4	20	23.8514	2.81	-1.3706	1	2	1	2	22	2	20.4472	3	0	1	2	4
571	77	1	34.1	33.7	34.1	33.9667	43.0538	3.79	-2.39766	1	3	2	1	20	2	20.1973	3	0	1	2	4
572	63	1	22.1	21.6	22.1	21.9333	23.8514	2.81	-0.682586	1	1	4	2	20	2	23.3333	3	0	1	2	5
573	65	1	22.1	22.6	22.6	22.4333	26.249	2.95	-1.29345	1	2	1	2	16	1	20.881	3	0	1	2	4
574	60	1	20.8	21.3	21.3	21.1333	20.471	2.6	0.254744	2	1	4	2	22	2	24.3706	3	0	1	1	3
575	77	1	52.9	51	50.5	51.4667	43.0538	3.79	2.21975	2	1	4	2	17	1	26.1752	2	0	1	2	5
576	68	1	22.1	21.6	21.6	21.7667	30.0614	3.16	-2.62492	1	3	2	1	19	1	20.0445	3	0	1	2	5
577	78	1	42.9	42.1	42.5	42.5	44.6414	3.86	-0.554767	1	1	4	2	21	2	23.5344	3	0	1	2	4
578	64	1	16.6	16.2	16.9	16.5667	25.0358	2.88	-2.94067	1	3	2	1	20	2	20.1694	3	0	1	2	3
579	60	1	20.8	20.4	20.8	20.6667	20.471	2.6	0.0752564	2	1	4	2	23	2	18.5233	3	0	1	2	5
580	78	2	24	24.5	24.5	24.3333	44.6414	3.86	-5.26116	1	4	3	1	17	1	20.9748	3	0	1	2	4
581	70	1	21.6	21.3	21.6	21.5	32.747	3.3	-3.40818	1	4	3	1	24	2	19.7757	3	0	1	2	5
582	62	1	22.1	21.6	22.6	22.1	22.6958	2.74	-0.217445	1	1	4	2	17	1	20.5838	3	0	1	2	5
583	71	1	32.2	32.2	33.7	32.7	34.133	3.37	-0.425223	1	1	4	2	20	2	23.7581	3	0	1	2	2
584	64	1	22.2	21.7	21.3	21.7333	25.0358	2.88	-1.14669	1	2	1	2	17	1	20.6794	3	0	1	2	3
585	67	2	22	21.3	21.3	21.5333	28.7618	3.09	-2.6	1	3	2	1	17	1	18.8339	3	0	1	2	5
586	78	1	42.8	43.8	42.3	42.9667	44.6414	3.86	-0.433869	1	1	4	2	20	2	21.5306	3	0	1	2	4
587	66	1	29.8	28.9	29.8	29.5	27.491	3.02	0.665232	2	1	4	2	25	5	18.815	3	0	1	2	5
588	65	1	20.2	21.6	22	21.2667	26.249	2.95	-1.68893	1	2	1	2	26	5	22.9304	3	0	1	2	5
589	70	1	38	38	37.5	37.8333	32.747	3.3	1.54131	2	1	4	2	17	1	22.9469	3	0	1	2	3
590	80	1	46.6	46.2	46.2	46.3333	47.903	4	-0.392417	1	1	4	2	22	2	24.0595	3	0	1	2	5
591	77	1	23.6	23.6	24.5	23.9	43.0538	3.79	-5.05377	1	4	3	1	16	1	19.6388	3	0	1	2	1
592	66	1	20.8	21.7	22.1	21.5333	27.491	3.02	-1.97274	1	2	1	2	20	2	18.3111	1	0	1	1	2
593	68	1	19.7	19.7	19.2	19.5333	30.0614	3.16	-3.33167	1	4	3	1	20	2	22.3981	3	0	1	2	2
594	67	1	19.7	20.2	20.7	20.2	28.7618	3.09	-2.77081	1	3	2	1	20	2	20.3538	3	0	1	2	5
595	80	1	45.7	45.2	44.7	45.2	47.903	4	-0.67575	1	1	4	2	31	3	22.8373	3	0	1	1	2
596	60	1	22.1	20.7	22.6	21.8	20.471	2.6	0.511154	2	1	4	2	19	1	20.3238	3	0	1	2	3
597	66	1	22.6	22	22.6	22.4	27.491	3.02	-1.68576	1	2	1	2	21	2	25.1736	2	0	1	2	3
598	64	1	21.2	20.7	20.7	20.8667	25.0358	2.88	-1.44762	1	2	1	2	22	2	19.6566	3	0	1	2	4
599	67	1	21.2	22.1	22.1	21.8	28.7618	3.09	-2.25301	1	3	2	1	25	5	18.8584	3	0	1	2	4
600	67	1	22.9	22.5	22.1	22.5	28.7618	3.09	-2.02647	1	3	2	1	24	2	16.7975	1	0	1	2	4
601	69	1	25	25.5	26	25.5	31.3898	3.23	-1.82347	1	2	1	2	20	2	19.4752	3	0	1	1	3
602	60	1	20.4	20.4	20.4	20.4	20.471	2.6	-0.0273077	1	1	4	2	25	5	21.7513	3	0	1	2	4
603	67	1	24.5	25.3	25.3	25.0333	28.7618	3.09	-1.20662	1	2	1	2	18	1	21.9017	3	0	1	2	4
604	71	1	37.5	38	38.5	38	34.133	3.37	1.14748	2	1	4	2	24	2	21.1111	3	0	1	1	5
605	78	1	47.6	47.1	46.6	47.1	44.6414	3.86	0.636943	2	1	4	2	22	2	16.3836	1	0	1	2	5
606	70	1	34.7	34.3	34.7	34.5667	32.747	3.3	0.551414	2	1	4	2	27	5	20.5066	3	0	1	2	4
607	61	1	14.4	14.4	13.6	14.1333	21.569	2.67	-2.78489	1	3	2	1	26	5	22.6409	3	0	1	2	3
608	72	1	36.1	36.5	35.6	36.0667	35.5478	3.44	0.150833	2	1	4	2	19	1	21.6857	3	0	1	2	5
609	67	1	28.2	29	29.8	29	28.7618	3.09	0.0770874	2	1	4	2	17	1	21.272	3	0	1	1	3
610	60	1	19.6	19.2	18.8	19.2	20.471	2.6	-0.488846	1	1	4	2	18	1	19.2813	3	0	1	1	4
611	69	1	25.7	26.2	25.7	25.8667	31.3898	3.23	-1.70995	1	2	1	2	16	1	17.6987	1	0	1	1	2
612	73	1	23.3	22.9	23.7	23.3	36.9914	3.51	-3.90068	1	4	3	1	18	1	21.3455	3	0	1	2	3
613	67	1	18.8	18.4	18	18.4	28.7618	3.09	-3.35333	1	4	3	1	17	1	19.7973	3	0	1	2	4
614	75	1	45.8	45.4	45.8	45.6667	39.965	3.65	1.5621	2	1	4	2	21	2	17.1885	1	0	1	2	3
615	75	1	29.8	28.6	29.4	29.2667	39.965	3.65	-2.93105	1	3	2	1	19	1	18.0645	1	0	1	2	4
616	66	1	32.7	29.8	37.7	33.4	27.491	3.02	1.95662	2	1	4	2	19	1	17.3722	1	0	1	1	1
617	79	1	46.2	47.8	46.6	46.8667	46.2578	3.93	0.154928	2	1	4	2	24	2	20.6952	3	0	1	2	3
618	63	1	18.4	19.2	20.4	19.3333	23.8514	2.81	-1.60785	1	2	1	2	19	1	16.9362	1	0	1	2	5
619	67	1	40.1	41.3	41.7	41.0333	28.7618	3.09	3.97137	2	1	4	2	17	1	18.7111	3	0	1	1	2
620	62	1	27.8	27	26.6	27.1333	22.6958	2.74	1.61954	2	1	4	2	23	2	18.5694	3	0	1	1	1
621	78	1	23.3	22.9	22.5	22.9	44.6414	3.86	-5.63249	1	4	3	1	17	1	20.7851	3	0	1	2	2
622	66	1	22.1	21.7	22.5	22.1	27.491	3.02	-1.7851	1	2	1	2	25	5	15.2341	1	0	1	2	4
623	66	1	19.2	18.4	17.2	18.2667	27.491	3.02	-3.05442	1	4	3	1	18	1	19.3005	3	0	1	2	5
624	65	1	21.7	20.8	21.3	21.2667	26.249	2.95	-1.68893	1	2	1	2	20	2	17.2968	1	0	1	2	4
625	65	1	13.9	13.5	13.1	13.5	26.249	2.95	-4.32169	1	4	3	1	20	2	20.4472	3	0	1	1	4
626	64	1	18.8	19.5	19.5	19.2667	25.0358	2.88	-2.00317	1	3	2	1	18	1	20.4495	3	0	1	2	3
627	79	1	55.8	56.7	56.8	56.4333	46.2578	3.93	2.58919	2	1	4	2	23	2	17.0354	1	0	1	2	3
628	63	1	17.2	17.2	17.6	17.3333	23.8514	2.81	-2.3196	1	3	2	1	26	5	21.1477	3	0	1	2	4
629	75	1	33.5	35.1	35.1	34.5667	39.965	3.65	-1.479	1	2	1	2	22	2	19.0643	3	0	1	2	4
630	62	1	13.9	13.9	13.5	13.7667	22.6958	2.74	-3.25881	1	4	3	1	22	2	24.1169	3	0	1	2	5
631	73	1	37.2	36.8	37.2	37.0667	36.9914	3.51	0.0214435	2	1	4	2	23	2	18.2271	1	0	1	1	2
632	67	1	20.8	21.7	21.7	21.4	28.7618	3.09	-2.38246	1	3	2	1	19	1	19.4629	3	0	1	2	3
633	61	1	18.8	19.2	18.2	18.7333	21.569	2.67	-1.06205	1	2	1	2	20	2	18.0622	1	0	1	2	3
634	73	1	45.8	43.7	44.5	44.6667	36.9914	3.51	2.18669	2	1	4	2	32	3	23.0224	3	0	1	2	4
635	75	1	46.6	45	46.6	46.0667	39.965	3.65	1.67169	2	1	4	2	26	5	16.7556	1	0	1	2	5
636	80	1	42.1	43.7	43.7	43.1667	47.903	4	-1.18408	1	2	1	2	21	2	20.1134	3	0	1	2	5
637	77	1	26.2	26.6	28.2	27	43.0538	3.79	-4.23583	1	4	3	1	22	2	19.2175	3	0	1	2	5
638	72	1	18.4	18	18	18.1333	35.5478	3.44	-5.06234	1	4	3	1	19	1	25.207	2	0	1	1	2
639	65	1	24.9	24.1	24.9	24.6333	26.249	2.95	-0.547684	1	1	4	2	18	1	19.6539	3	0	1	2	2
640	73	1	34.3	34.5	34.3	34.3667	36.9914	3.51	-0.747787	1	1	4	2	17	1	16.6326	1	0	1	2	2
641	73	1	24.9	24.4	25.3	24.8667	36.9914	3.51	-3.45434	1	4	3	1	17	1	19.0095	3	0	1	1	4
642	65	1	18.8	18	18.4	18.4	26.249	2.95	-2.66068	1	3	2	1	18	1	21.5302	3	0	1	2	4
643	67	1	15.9	16.3	16.8	16.3333	28.7618	3.09	-4.02216	1	4	3	1	25	5	19.0559	3	0	1	2	5
644	60	1	17.6	15.9	16.8	16.7667	20.471	2.6	-1.42474	1	2	1	2	19	1	22.8329	3	0	1	2	5
645	71	1	17.6	16.8	17.6	17.3333	34.133	3.37	-4.98506	1	4	3	1	28	5	17.9715	1	0	1	2	2
646	74	1	26.2	26.6	26.2	26.3333	38.4638	3.58	-3.3884	1	4	3	1	18	1	21.8719	3	0	1	2	4
647	64	1	12.7	13.1	12.7	12.8333	25.0358	2.88	-4.23697	1	4	3	1	20	2	19.8385	3	0	1	2	4
648	74	1	38	37.6	38.8	38.1333	38.4638	3.58	-0.0923091	1	1	4	2	18	1	21.5331	3	0	1	2	2
649	66	1	25.7	25.3	25.3	25.4333	27.491	3.02	-0.681347	1	1	4	2	20	2	20.4721	3	0	1	1	3
650	80	1	32.3	30.7	30.2	31.0667	47.903	4	-4.20908	1	4	3	1	26	5	15.873	1	0	1	1	1
651	76	1	29	29	28.6	28.8667	41.495	3.72	-3.39471	1	4	3	1	19	1	16.869	1	0	1	1	2
652	76	1	47	47.4	47.4	47.2667	41.495	3.72	1.55152	2	1	4	2	21	2	16.8448	1	0	1	1	3
653	65	1	22.9	22.1	22.9	22.6333	26.249	2.95	-1.22565	1	2	1	2	21	2	17.002	1	0	1	2	2
654	78	1	20.8	21.3	20	20.7	44.6414	3.86	-6.20244	1	4	3	1	20	2	17.4566	1	0	1	2	1
655	72	1	32.7	32.7	32.3	32.5667	35.5478	3.44	-0.866609	1	1	4	2	18	1	17.6129	1	0	1	2	3
656	72	1	33.9	33.5	33.9	33.7667	35.5478	3.44	-0.517771	1	1	4	2	18	1	22.2564	3	0	1	2	1
657	74	1	38.4	38.4	39.6	38.8	38.4638	3.58	0.0939106	2	1	4	2	24	2	17.924	1	0	1	2	4
658	65	1	26.6	26.2	26.2	26.3333	26.249	2.95	0.0285876	2	1	4	2	18	1	22.0586	3	0	1	2	3
659	67	1	24.9	24.9	23.7	24.5	28.7618	3.09	-1.37922	1	2	1	2	32	3	20.0624	3	0	1	2	3
660	60	1	12.7	12.7	12.7	12.7	20.471	2.6	-2.98885	1	3	2	1	22	2	21.0171	3	0	1	1	3
661	66	2	16.3	16.3	15.9	16.1667	27.491	3.02	-3.74978	1	4	3	1	24	2	20.736	3	0	1	2	4
662	63	1	26.6	26.2	26.6	26.4667	23.8514	2.81	0.9307	2	1	4	2	19	1	23.5401	3	0	1	2	3
663	64	1	15.1	14.7	14.7	14.8333	25.0358	2.88	-3.54252	1	4	3	1	16	1	20.4142	3	0	1	2	4
664	76	1	23.3	23.3	24.1	23.5667	41.495	3.72	-4.81944	1	4	3	1	26	5	22.1928	3	0	1	1	1
665	63	1	14.7	14.7	13.9	14.4333	23.8514	2.81	-3.35163	1	4	3	1	20	2	19.5216	3	0	1	1	1
666	61	1	19.2	18	18.4	18.5333	21.569	2.67	-1.13695	1	2	1	2	31	3	22.182	3	0	1	1	2
667	80	1	46.6	46.6	45.8	46.3333	47.903	4	-0.392417	1	1	4	2	22	2	19.8214	3	0	1	1	1
668	64	1	48.8	48.8	48.8	48.8	25.0358	2.88	8.25146	2	1	4	2	22	2	20.0391	3	0	1	1	1
669	74	1	29.4	29.8	29	29.4	38.4638	3.58	-2.53179	1	3	2	1	20	2	21.2191	3	0	1	2	5
670	64	1	18	18.4	19.6	18.6667	25.0358	2.88	-2.2115	1	3	2	1	17	1	18.8347	3	0	1	1	4
671	72	1	16.8	16.3	16.3	16.4667	35.5478	3.44	-5.54684	1	4	3	1	22	2	24.2667	3	0	1	2	2
672	65	1	20.8	21.7	21.7	21.4	26.249	2.95	-1.64373	1	2	1	2	22	2	22.7483	3	0	1	2	3
673	67	1	23.7	23.7	24.5	23.9667	28.7618	3.09	-1.55182	1	2	1	2	19	1	19.1669	3	0	1	2	4
674	63	1	28.2	27.8	28.2	28.0667	23.8514	2.81	1.50009	2	1	4	2	21	2	23.7778	3	0	1	2	5
675	74	1	22.5	22.9	21.7	22.3667	38.4638	3.58	-4.49641	1	4	3	1	16	1	21.313	3	0	1	1	1
676	71	1	16.3	16.8	16.3	16.4667	34.133	3.37	-5.24224	1	4	3	1	19	1	19.304	3	0	1	2	1
677	64	1	22.1	22.5	22.5	22.3667	25.0358	2.88	-0.926782	1	1	4	2	24	2	19.468	3	0	1	2	4
678	70	1	25.8	24.9	24.9	25.2	32.747	3.3	-2.28697	1	3	2	1	20	2	16.8852	1	0	1	2	3
679	61	1	23.3	22.9	23.3	23.1667	21.569	2.67	0.598377	2	1	4	2	21	2	17.2449	1	0	1	1	3
680	70	1	24.9	24.5	23.9	24.4333	32.747	3.3	-2.51929	1	3	2	1	20	2	22.7137	3	0	1	2	3
681	68	1	38.4	38.4	38.8	38.5333	30.0614	3.16	2.68099	2	1	4	2	22	2	17.742	1	0	1	2	4
682	67	1	19.2	20	19.2	19.4667	28.7618	3.09	-3.00813	1	4	3	1	20	2	16.7217	1	0	1	2	2
683	60	1	13.1	13.1	12.7	12.9667	20.471	2.6	-2.88628	1	3	2	1	14	1	19.6808	3	0	1	2	1
684	67	1	29.4	29	29.4	29.2667	28.7618	3.09	0.163387	2	1	4	2	19	1	20.2031	3	0	1	2	5
685	62	1	20.4	20.8	21.3	20.8333	22.6958	2.74	-0.679732	1	1	4	2	29	5	19.4667	3	0	1	1	5
686	63	1	13.5	13.9	14.7	14.0333	23.8514	2.81	-3.49397	1	4	3	1	19	1	18.4334	1	0	1	1	3
687	69	1	14.3	13.9	13.9	14.0333	31.3898	3.23	-5.37352	1	4	3	1	21	2	18.4395	1	0	1	1	1
688	76	1	44.5	44.5	45	44.6667	41.495	3.72	0.852599	2	1	4	2	18	1	18.5185	3	0	1	1	1
689	68	1	27.9	27.9	27.4	27.7333	30.0614	3.16	-0.73673	1	1	4	2	21	2	18.7111	3	0	1	2	4
690	65	1	13.1	13.1	13.5	13.2333	26.249	2.95	-4.41209	1	4	3	1	20	2	19.998	3	0	1	1	2
691	61	1	14.7	13.5	14.7	14.3	21.569	2.67	-2.72247	1	3	2	1	19	1	25.0289	2	0	1	2	4
692	72	1	39.6	38.5	39.2	39.1	35.5478	3.44	1.03262	2	1	4	2	20	2	26.5874	2	0	1	2	5
693	66	1	14.7	15.1	15.1	14.9667	27.491	3.02	-4.14713	1	4	3	1	31	3	15.9797	1	0	1	2	4
694	64	1	12.3	12.3	12.9	12.5	25.0358	2.88	-4.35271	1	4	3	1	22	2	23.4019	3	0	1	2	4
695	69	1	23.7	23.3	23.7	23.5667	31.3898	3.23	-2.42202	1	3	2	1	18	1	18.7262	3	0	1	2	4
696	63	1	22.2	22	21.6	21.9333	23.8514	2.81	-0.682586	1	1	4	2	17	1	20.6804	3	0	1	1	3
697	73	1	22.9	23.7	22.5	23.0333	36.9914	3.51	-3.97666	1	4	3	1	26	5	20.0433	3	0	1	2	3
698	64	1	14.3	13.5	13.5	13.7667	25.0358	2.88	-3.91289	1	4	3	1	17	1	20.2184	3	0	1	2	2
699	60	1	15.9	15.9	16.3	16.0333	20.471	2.6	-1.70679	1	2	1	2	18	1	19.0186	3	0	1	2	3
700	74	1	25.5	25.5	26.4	25.8	38.4638	3.58	-3.53737	1	4	3	1	16	1	22.3757	3	0	1	2	5
701	79	1	39.2	40.5	39.6	39.7667	46.2578	3.93	-1.65169	1	2	1	2	22	2	19.5213	3	0	1	1	1
702	65	1	12.7	11.9	11.9	12.1667	26.249	2.95	-4.77367	1	4	3	1	16	1	24.9662	3	0	1	2	5
703	69	1	16.3	16.8	16.8	16.6333	31.3898	3.23	-4.56857	1	4	3	1	29	5	16.8024	1	0	1	2	3
704	66	1	11	11	11.4	11.1333	27.491	3.02	-5.41645	1	4	3	1	17	1	19.2122	3	0	1	2	5
705	66	1	19.2	18.8	19.6	19.2	27.491	3.02	-2.74536	1	3	2	1	20	2	21.5892	3	0	1	2	5
706	71	1	23.3	23.3	23.7	23.4333	34.133	3.37	-3.17498	1	4	3	1	17	1	20.1333	3	0	1	2	2
707	63	1	13.1	13.9	13.5	13.5	23.8514	2.81	-3.68377	1	4	3	1	18	1	20.9885	3	0	1	2	5
708	61	1	10.6	10.6	11	10.7333	21.569	2.67	-4.0583	1	4	3	1	28	5	21.2656	3	0	1	2	2
709	63	1	19.1	19.2	19.2	19.1667	23.8514	2.81	-1.66716	1	2	1	2	18	1	21.3673	3	0	1	1	2
710	63	1	23.7	23.7	22.5	23.3	23.8514	2.81	-0.196228	1	1	4	2	19	1	21.9556	3	0	1	1	3
711	77	1	43.3	42.3	42.3	42.6333	43.0538	3.79	-0.110941	1	1	4	2	22	2	18.3965	1	0	1	1	3
712	63	1	16.2	16.3	15.5	16	23.8514	2.81	-2.79409	1	3	2	1	19	1	17.628	1	0	1	2	5
713	61	1	20.5	21.6	21.6	21.2333	21.569	2.67	-0.125718	1	1	4	2	17	1	18.1455	1	0	1	2	5
714	80	1	36	36.5	36.4	36.3	47.903	4	-2.90075	1	3	2	1	19	1	19.0667	3	0	1	2	4
715	71	1	47.8	46.6	47.4	47.2667	34.133	3.37	3.89723	2	1	4	2	17	1	20.6667	3	0	1	2	2
716	70	2	21.7	20.4	21.3	21.1333	32.747	3.3	-3.51929	1	4	3	1	16	1	19.905	3	0	1	1	1
717	63	1	18.4	18.8	18.4	18.5333	23.8514	2.81	-1.89255	1	2	1	2	19	1	15.7932	1	0	1	2	2
718	60	1	27.4	27	27.4	27.2667	20.471	2.6	2.61372	2	1	4	2	19	1	20.7784	3	0	1	2	5
719	66	1	21.8	22.1	21.1	21.6667	27.491	3.02	-1.92859	1	2	1	2	22	2	23.6227	3	0	1	2	5
720	68	1	20.4	20.8	20.8	20.6667	30.0614	3.16	-2.97302	1	3	2	1	19	1	20.3402	3	0	1	2	4
721	72	1	22.5	22.7	22.5	22.5667	35.5478	3.44	-3.77359	1	4	3	1	18	1	18.5623	3	0	1	1	3
722	70	2	20.8	20.8	20.8	20.8	32.747	3.3	-3.6203	1	4	3	1	20	2	20.0806	3	0	1	1	4
723	78	1	33.2	33.5	33.5	33.4	44.6414	3.86	-2.91228	1	3	2	1	23	2	19.5708	3	0	1	2	3
724	70	1	18.4	18.4	18.8	18.5333	32.747	3.3	-4.30717	1	4	3	1	17	1	19.9086	3	0	1	2	5
725	77	1	32.3	32.7	33.1	32.7	43.0538	3.79	-2.73187	1	3	2	1	34	3	26.6222	2	0	1	2	5
726	63	1	15.5	15.9	15.1	15.5	23.8514	2.81	-2.97203	1	3	2	1	19	1	23.0833	3	0	1	2	4
727	64	1	11	10.6	10.6	10.7333	25.0358	2.88	-4.96613	1	4	3	1	21	2	20.3198	3	0	1	2	4
728	69	1	14.3	14.7	13.9	14.3	31.3898	3.23	-5.29096	1	4	3	1	17	1	18.7114	3	0	1	1	2
729	74	1	38	38.4	39	38.4667	38.4638	3.58	0.000800745	2	1	4	2	21	2	17.8222	1	0	1	1	1
730	64	2	20	20.8	20	20.2667	25.0358	2.88	-1.65595	1	2	1	2	23	2	22.1174	3	0	1	1	2
731	70	2	18	17.6	17.2	17.6	32.747	3.3	-4.59	1	4	3	1	20	2	21.9553	3	0	1	2	2
732	65	1	33.1	33.5	33.5	33.3667	26.249	2.95	2.41277	2	1	4	2	22	2	20.5442	3	0	1	2	5
733	70	1	23.6	23.1	23.6	23.4333	32.747	3.3	-2.82232	1	3	2	1	19	1	18	1	0	1	2	5
734	68	1	31.9	32.3	31.9	32.0333	30.0614	3.16	0.62403	2	1	4	2	22	2	18.7962	3	0	1	2	4
735	64	1	15.1	15	14.9	15	25.0358	2.88	-3.48465	1	4	3	1	30	3	21.3243	3	0	1	2	4
736	66	1	29.8	30.2	29.8	29.9333	27.491	3.02	0.80872	2	1	4	2	20	2	18.4044	1	0	1	2	5
737	65	1	23.3	23.3	23.7	23.4333	26.249	2.95	-0.954463	1	1	4	2	20	2	21.0254	3	0	1	2	3
738	70	1	27	26.6	26.6	26.7333	32.747	3.3	-1.82232	1	2	1	2	23	2	18.3898	1	0	1	2	3
739	68	1	16.8	16.8	16.5	16.7	30.0614	3.16	-4.22829	1	4	3	1	23	2	20.8444	3	0	1	1	3
740	64	1	16.9	16.6	16.6	16.7	25.0358	2.88	-2.89438	1	3	2	1	25	5	18.8396	3	0	1	2	1
741	69	1	22.5	23.3	23.3	23.0333	31.3898	3.23	-2.58714	1	3	2	1	27	5	20.7852	3	0	1	1	2
742	70	1	36.1	36.5	36.1	36.2333	32.747	3.3	1.05646	2	1	4	2	20	2	18.3468	1	0	1	2	4
743	71	1	18.8	18.4	18	18.4	34.133	3.37	-4.66855	1	4	3	1	16	1	18.8816	3	0	1	2	5
744	71	1	22.5	22.1	22.5	22.3667	34.133	3.37	-3.49149	1	4	3	1	19	1	18.7413	3	0	1	2	4
745	61	1	10.2	10.2	10.2	10.2	21.569	2.67	-4.25805	1	4	3	1	20	2	23.5051	3	0	1	2	5
746	74	1	23.3	23.3	23	23.2	38.4638	3.58	-4.26363	1	4	3	1	16	1	20.4618	3	0	1	1	1
747	74	2	44.1	44.1	43.7	43.9667	38.4638	3.58	1.53711	2	1	4	2	20	2	20.414	3	0	1	1	3
748	72	1	23.7	23.3	23.3	23.4333	35.5478	3.44	-3.52165	1	4	3	1	16	1	20.7233	3	0	1	2	3
749	80	1	43.7	43.3	44.1	43.7	47.903	4	-1.05075	1	2	1	2	19	1	19.2716	3	0	1	2	5
750	67	1	19	18.8	18	18.6	28.7618	3.09	-3.28861	1	4	3	1	18	1	19.5993	3	0	1	2	4
751	66	1	17.6	17.6	17.2	17.4667	27.491	3.02	-3.31932	1	4	3	1	21	2	21.0175	3	0	1	2	3
752	66	1	13.5	12.7	12.7	12.9667	27.491	3.02	-4.80938	1	4	3	1	23	2	22.1667	3	0	1	2	4
753	60	1	12.7	12.3	12.7	12.5667	20.471	2.6	-3.04013	1	4	3	1	18	1	25.189	2	0	1	2	5
754	66	1	20.8	20.4	20.4	20.5333	27.491	3.02	-2.30386	1	3	2	1	19	1	22.47	3	0	1	2	5
755	71	1	37.2	36.8	36.4	36.8	34.133	3.37	0.791395	2	1	4	2	17	1	17.345	1	0	1	2	4
756	69	1	31.9	31.5	30.7	31.3667	31.3898	3.23	-0.00716202	1	1	4	2	16	1	20.2515	3	0	1	2	4
757	65	1	20.4	20.8	20.4	20.5333	26.249	2.95	-1.93751	1	2	1	2	18	1	18.5365	3	0	1	2	5
758	65	1	18.4	18.4	17.6	18.1333	26.249	2.95	-2.75107	1	3	2	1	17	1	19.0781	3	0	1	2	5
759	66	1	15.9	16.6	16.3	16.2667	27.491	3.02	-3.71667	1	4	3	1	19	1	20.3092	3	0	1	2	2
760	70	1	21.7	21.3	21.3	21.4333	32.747	3.3	-3.42838	1	4	3	1	21	2	19.6759	3	0	1	2	5
761	70	1	33.1	32.3	32.3	32.5667	32.747	3.3	-0.0546465	1	1	4	2	19	1	20.7284	3	0	1	2	4
762	71	1	21.7	22.5	22.1	22.1	34.133	3.37	-3.57062	1	4	3	1	19	1	21.5756	3	0	1	2	2
763	61	1	21.7	21.5	22.1	21.7667	21.569	2.67	0.0740325	2	1	4	2	19	1	20.0224	3	0	1	2	5
764	80	1	46.2	46.4	47	46.5333	47.903	4	-0.342417	1	1	4	2	26	5	18.1346	1	0	1	2	4
765	75	1	32.3	33.1	32.3	32.5667	39.965	3.65	-2.02694	1	3	2	1	24	2	21.4982	3	0	1	2	5
766	64	1	12.3	12.3	12.7	12.4333	25.0358	2.88	-4.37586	1	4	3	1	20	2	15.3063	1	0	1	2	5
767	61	1	17.2	17.2	18.4	17.6	21.569	2.67	-1.48652	1	2	1	2	18	1	21.0262	3	0	1	2	5
768	65	1	16.3	16.3	16.8	16.4667	26.249	2.95	-3.31605	1	4	3	1	17	1	20.2581	3	0	1	2	5
769	64	1	15.5	15.9	15.9	15.7667	25.0358	2.88	-3.21845	1	4	3	1	29	5	19.1556	3	0	1	2	4
770	60	1	15.5	15.5	15.1	15.3667	20.471	2.6	-1.96321	1	2	1	2	21	2	18.9942	3	0	1	1	2
771	60	1	18	17.2	17.6	17.6	20.471	2.6	-1.10423	1	2	1	2	16	1	20.035	3	0	1	2	4
772	80	1	29.6	30.3	30.7	30.2	47.903	4	-4.42575	1	4	3	1	19	1	19.4339	3	0	1	2	5
773	61	1	22.5	22.5	23.1	22.7	21.569	2.67	0.423596	2	1	4	2	19	1	24.0599	3	0	1	2	5
774	74	1	38	37.2	38	37.7333	38.4638	3.58	-0.204041	1	1	4	2	25	5	19.2918	3	0	1	2	3
775	68	1	20.8	20.2	20.8	20.6	30.0614	3.16	-2.99411	1	3	2	1	14	1	18.07	1	0	1	2	5
776	65	1	20.8	20	20.8	20.5333	26.249	2.95	-1.93751	1	2	1	2	18	1	27.3546	2	0	1	2	5
777	74	1	31.1	31.5	30.7	31.1	38.4638	3.58	-2.05693	1	3	2	1	25	5	18.6794	3	0	1	2	5
778	68	1	20.4	21.3	21.7	21.1333	30.0614	3.16	-2.82534	1	3	2	1	23	2	20.4045	3	0	1	2	5
779	60	1	24.9	25.3	25.3	25.1667	20.471	2.6	1.80603	2	1	4	2	25	5	16.8574	1	0	1	2	4
780	61	1	20.5	20.8	20.5	20.6	21.569	2.67	-0.362921	1	1	4	2	17	1	17.4327	1	0	1	2	4
781	65	1	14.7	15.1	15.1	14.9667	26.249	2.95	-3.82452	1	4	3	1	18	1	19.1267	3	0	1	2	4
782	74	1	31.5	31.5	32.7	31.9	38.4638	3.58	-1.83346	1	2	1	2	18	1	18.9145	3	0	1	2	4
783	65	1	17.2	17.6	17.2	17.3333	26.249	2.95	-3.02226	1	4	3	1	22	2	24.9778	3	0	1	2	5
784	63	2	17.2	16.3	16.3	16.6	23.8514	2.81	-2.58057	1	3	2	1	24	2	21.2043	3	0	1	2	2
785	67	1	23.7	22.9	23.7	23.4333	28.7618	3.09	-1.72442	1	2	1	2	29	5	21.2829	3	0	1	2	3
786	61	1	18	18.8	18.8	18.5333	21.569	2.67	-1.13695	1	2	1	2	29	5	18.6548	3	0	1	2	5
787	69	1	26.6	26.2	26.6	26.4667	31.3898	3.23	-1.52419	1	2	1	2	21	2	19.122	3	0	1	1	5
788	78	1	35.1	34.7	35.1	34.9667	44.6414	3.86	-2.50641	1	3	2	1	28	5	19.4771	3	0	1	2	5
789	75	1	34.3	34.7	34.3	34.4333	39.965	3.65	-1.51553	1	2	1	2	18	1	19.7656	3	0	1	2	5
790	69	1	18	18.4	18.4	18.2667	31.3898	3.23	-4.06289	1	4	3	1	18	1	21.6341	3	0	1	1	2
791	63	1	17.6	18	17.2	17.6	23.8514	2.81	-2.2247	1	3	2	1	22	2	19.0678	3	0	1	1	5
792	70	1	29.4	30.2	29.4	29.6667	32.747	3.3	-0.933434	1	1	4	2	22	2	21.0937	3	0	1	2	5
793	64	1	20.4	20.8	20.4	20.5333	25.0358	2.88	-1.56336	1	2	1	2	22	2	16.1507	1	0	1	2	4
794	74	1	38.4	38	38.4	38.2667	38.4638	3.58	-0.0550652	1	1	4	2	22	2	19.6913	3	0	1	2	1
795	60	1	22.5	22.9	22.5	22.6333	20.471	2.6	0.831667	2	1	4	2	22	2	18.9394	3	0	1	2	5
796	64	1	23.7	24.1	23.7	23.8333	25.0358	2.88	-0.417523	1	1	4	2	19	1	18.4226	1	0	1	2	5
797	77	1	48.6	48.2	48.2	48.3333	43.0538	3.79	1.39302	2	1	4	2	15	1	17.4002	1	0	1	2	5
798	69	1	21.3	21.3	20.8	21.1333	31.3898	3.23	-3.17538	1	4	3	1	20	2	22.4724	3	0	1	2	4
799	77	1	56.4	56.4	57.2	56.6667	43.0538	3.79	3.59179	2	1	4	2	17	1	16.9047	1	0	1	1	3
800	79	1	37.4	36.9	37.2	37.1667	46.2578	3.93	-2.31327	1	3	2	1	26	5	21.0464	3	0	1	2	1
801	76	1	36.4	37.2	37.2	36.9333	41.495	3.72	-1.22625	1	2	1	2	23	2	21.6194	3	0	1	1	2
802	63	1	24.1	25.3	25.1	24.8333	23.8514	2.81	0.349442	2	1	4	2	24	2	24.0174	3	0	1	2	4
803	62	1	31.9	32.3	31.9	32.0333	22.6958	2.74	3.40786	2	1	4	2	22	2	19.422	3	0	1	2	4
804	79	1	38.8	39.6	38.8	39.0667	46.2578	3.93	-1.8298	1	2	1	2	20	2	16.8374	1	0	1	2	5
805	76	1	32.3	32.7	31.7	32.2333	41.495	3.72	-2.4897	1	3	2	1	21	2	21.3166	3	0	1	2	4
806	61	1	23.3	22.9	22.5	22.9	21.569	2.67	0.498502	2	1	4	2	23	2	18.9739	3	0	1	2	5
807	60	1	16.3	16.3	15.9	16.1667	20.471	2.6	-1.65551	1	2	1	2	16	1	22.8254	3	0	1	2	1
808	60	1	14.7	15.5	15.5	15.2333	20.471	2.6	-2.01449	1	3	2	1	27	5	19.1379	3	0	1	2	3
809	74	1	15.5	16.3	16.3	16.0333	38.4638	3.58	-6.26549	1	4	3	1	20	2	20.213	3	0	1	2	2
810	61	1	18.4	18.8	18.8	18.6667	21.569	2.67	-1.08702	1	2	1	2	18	1	19.9645	3	0	1	2	5
811	62	1	11	10.6	11	10.8667	22.6958	2.74	-4.3172	1	4	3	1	22	2	19.9507	3	0	1	2	5
812	73	1	39.4	39.6	39.4	39.4667	36.9914	3.51	0.705204	2	1	4	2	20	2	18.9626	3	0	1	2	2
813	72	1	39.6	38.4	38.8	38.9333	35.5478	3.44	0.984167	2	1	4	2	19	1	20.4772	3	0	1	2	3
814	77	1	38.8	38.4	38.8	38.6667	43.0538	3.79	-1.15755	1	2	1	2	30	3	17.3333	1	0	1	1	4
815	73	1	29.8	30.7	30.7	30.4	36.9914	3.51	-1.87789	1	2	1	2	21	2	20.6011	3	0	1	2	5
816	63	1	12.7	13.5	13.5	13.2333	23.8514	2.81	-3.77867	1	4	3	1	15	1	21.7914	3	0	1	2	5
817	66	1	23.7	24.5	23.8	24	27.491	3.02	-1.15596	1	2	1	2	21	2	18.2408	1	0	1	1	1
818	68	1	28.2	27.8	28.2	28.0667	30.0614	3.16	-0.631245	1	1	4	2	25	5	19.6878	3	0	1	2	4
819	60	1	21.7	20.8	21.3	21.2667	20.471	2.6	0.306026	2	1	4	2	19	1	19.6506	3	0	1	2	5
820	68	1	27	27.4	27	27.1333	30.0614	3.16	-0.926603	1	1	4	2	18	1	18.9189	3	0	1	2	2
821	77	1	29.8	29	29.4	29.4	43.0538	3.79	-3.60259	1	4	3	1	16	1	20.4671	3	0	1	2	5
822	77	1	37.6	36	38.4	37.3333	43.0538	3.79	-1.50936	1	2	1	2	30	3	19.6933	3	0	1	2	5
823	66	1	20.8	20.4	20.8	20.6667	27.491	3.02	-2.25971	1	3	2	1	23	2	16.6659	1	0	1	1	2
824	60	1	19.2	19.6	19.2	19.3333	20.471	2.6	-0.437564	1	1	4	2	22	2	17.5261	1	0	1	2	5
825	69	1	21.3	20.8	21.3	21.1333	31.3898	3.23	-3.17538	1	4	3	1	17	1	20.4514	3	0	1	2	4
826	62	1	43.3	42.9	43.7	43.3	22.6958	2.74	7.51978	2	1	4	2	14	1	18.5572	3	0	1	2	3
827	63	1	15.9	15.1	15.5	15.5	23.8514	2.81	-2.97203	1	3	2	1	18	1	18.5778	3	0	1	2	5
828	70	1	20.8	20.4	20.8	20.6667	32.747	3.3	-3.66071	1	4	3	1	21	2	18.3492	1	0	1	2	3
829	64	1	21.3	20.8	20.8	20.9667	25.0358	2.88	-1.41289	1	2	1	2	19	1	18.0013	1	0	1	2	3
830	62	1	10.2	10.1	10.5	10.2667	22.6958	2.74	-4.53618	1	4	3	1	23	2	17.6654	1	0	1	2	2
831	67	1	29.4	29.4	30.4	29.7333	28.7618	3.09	0.314412	2	1	4	2	18	1	20.4453	3	0	1	2	5
832	65	1	17.6	18.4	18	18	26.249	2.95	-2.79627	1	3	2	1	24	2	24.0402	3	0	1	2	4
833	62	1	17.2	16.8	17.6	17.2	22.6958	2.74	-2.00577	1	3	2	1	19	1	20.0447	3	0	1	2	5
834	68	1	22.1	22.5	22.1	22.2333	30.0614	3.16	-2.47724	1	3	2	1	19	1	18.1714	1	0	1	2	5
835	67	1	38.8	38.4	38.4	38.5333	28.7618	3.09	3.16231	2	1	4	2	20	2	16.4976	1	0	1	2	4
836	75	1	30.3	31.2	31.2	30.9	39.965	3.65	-2.48356	1	3	2	1	25	5	21.8459	3	0	1	2	5
837	64	1	22.9	23.7	23.3	23.3	25.0358	2.88	-0.602708	1	1	4	2	23	2	19.4133	3	0	1	2	4
838	64	1	29	29	29.8	29.2667	25.0358	2.88	1.46905	2	1	4	2	26	5	18.0251	1	0	1	2	4
839	74	1	42.5	42.1	42.5	42.3667	38.4638	3.58	1.09019	2	1	4	2	20	2	19.0395	3	0	1	2	1
840	68	1	29.8	29	29.8	29.5333	30.0614	3.16	-0.16711	1	1	4	2	22	2	17.1256	1	0	1	2	4
841	61	1	21.3	20.9	21.3	21.1667	21.569	2.67	-0.150687	1	1	4	2	20	2	18.0137	1	0	1	2	3
842	68	1	23.3	23.7	23.7	23.5667	30.0614	3.16	-2.0553	1	3	2	1	21	2	20.0366	3	0	1	2	2
843	63	1	15.6	15.3	15.5	15.4667	23.8514	2.81	-2.98389	1	3	2	1	26	5	19.5213	3	0	1	2	5
844	72	1	35.7	36.4	35.7	35.9333	35.5478	3.44	0.112074	2	1	4	2	18	1	18.6981	3	0	1	2	5
845	66	1	30.7	30.2	30.7	30.5333	27.491	3.02	1.0074	2	1	4	2	28	5	20.4377	3	0	1	2	4
846	65	1	18.8	19.1	19.1	19	26.249	2.95	-2.45729	1	3	2	1	24	2	22.8444	3	0	1	2	4
847	74	1	22.1	21.7	22.1	21.9667	38.4638	3.58	-4.60814	1	4	3	1	20	2	22.9607	3	0	1	2	5
848	80	1	19.2	20	20	19.7333	47.903	4	-7.04242	1	4	3	1	19	1	21.0262	3	0	1	2	5
849	60	1	15.5	14.7	15.1	15.1	20.471	2.6	-2.06577	1	3	2	1	15	1	19.5605	3	0	1	2	5
850	68	1	31.9	31.5	30.7	31.3667	30.0614	3.16	0.413059	2	1	4	2	23	2	24.4979	3	0	1	2	4
851	67	1	25.2	25.6	25.7	25.5	28.7618	3.09	-1.0556	1	2	1	2	20	2	21.769	3	0	1	2	5
852	79	1	28.2	28.6	28.6	28.4667	46.2578	3.93	-4.52701	1	4	3	1	19	1	20.0758	3	0	1	2	2
853	79	1	36.4	35.6	35.6	35.8667	46.2578	3.93	-2.64405	1	3	2	1	19	1	20.1305	3	0	1	2	4
854	71	1	29.8	29.8	30.2	29.9333	34.133	3.37	-1.24619	1	2	1	2	20	2	22.3329	3	0	1	2	2
855	61	1	20.8	20	20.4	20.4	21.569	2.67	-0.437828	1	1	4	2	16	1	18.4361	1	0	1	2	5
856	72	1	24.9	25.3	24.5	24.9	35.5478	3.44	-3.09529	1	4	3	1	19	1	19.985	3	0	1	2	2
857	79	1	33.9	34.7	34.7	34.4333	46.2578	3.93	-3.00877	1	4	3	1	19	1	18.2915	1	0	1	2	5
858	79	1	42.5	42.1	42.5	42.3667	46.2578	3.93	-0.99011	1	1	4	2	19	1	19.4374	3	0	1	2	4
859	79	1	45.4	45.8	45.1	45.4333	46.2578	3.93	-0.209788	1	1	4	2	25	5	19.3851	3	0	1	2	5
860	71	1	19.6	20	20.2	19.9333	34.133	3.37	-4.21355	1	4	3	1	19	1	19.641	3	0	1	1	1
861	72	1	24.9	24.1	24.1	24.3667	35.5478	3.44	-3.25033	1	4	3	1	20	2	17.6598	1	0	1	2	3
862	68	1	32.7	32.3	32.7	32.5667	30.0614	3.16	0.792806	2	1	4	2	47	4	21.2	3	0	1	1	4
863	63	1	19.6	20	19.6	19.7333	23.8514	2.81	-1.4655	1	2	1	2	21	2	17.6255	1	0	1	2	1
864	60	1	21.7	21.3	21.7	21.5667	20.471	2.6	0.42141	2	1	4	2	23	2	20.3829	3	0	1	2	2
865	75	1	36	36.4	36.4	36.2667	39.965	3.65	-1.01324	1	2	1	2	18	1	17.1605	1	0	1	2	3
866	68	1	27.4	27	27.4	27.2667	30.0614	3.16	-0.884409	1	1	4	2	14	1	24.5261	3	0	1	2	5
867	78	1	51.9	51.9	52.3	52.0333	44.6414	3.86	1.91501	2	1	4	2	15	1	17.6727	1	0	1	2	3
868	69	1	27.8	28.2	27.8	27.9333	31.3898	3.23	-1.07011	1	2	1	2	19	1	18.4288	1	0	1	2	3
869	65	1	30.2	29.4	29.8	29.8	26.249	2.95	1.20373	2	1	4	2	24	2	25.7232	2	0	1	2	3
870	74	1	38.8	39.2	39.6	39.2	38.4638	3.58	0.205642	2	1	4	2	19	1	20.3058	3	0	1	2	5
871	69	1	28.2	28.6	28.6	28.4667	31.3898	3.23	-0.904995	1	1	4	2	20	2	24.4563	3	0	1	2	3
872	63	1	15.9	15.1	15.5	15.5	23.8514	2.81	-2.97203	1	3	2	1	18	1	19.3103	3	0	1	2	5
873	68	1	21.7	22.1	21.3	21.7	30.0614	3.16	-2.64601	1	3	2	1	18	1	21.4739	3	0	1	2	3
874	72	2	15.5	14.7	15.5	15.2333	35.5478	3.44	-5.90537	1	4	3	1	17	1	22.0501	3	0	1	2	2
875	77	1	49	49.5	49	49.1667	43.0538	3.79	1.61289	2	1	4	2	27	5	26.0471	2	0	1	2	5
876	69	1	22.9	22.5	23.3	22.9	31.3898	3.23	-2.62842	1	3	2	1	17	1	21.1905	3	0	1	2	4
877	62	1	20.8	21.3	20.4	20.8333	22.6958	2.74	-0.679732	1	1	4	2	21	2	22.3674	3	0	1	2	2
878	62	1	21.3	20.4	20.8	20.8333	22.6958	2.74	-0.679732	1	1	4	2	19	1	23.3023	3	0	1	1	3
879	71	1	22.9	23.7	23.3	23.3	34.133	3.37	-3.21454	1	4	3	1	32	3	21.4618	3	0	1	2	5
880	69	1	18.4	17.6	18	18	31.3898	3.23	-4.14545	1	4	3	1	19	1	20.656	3	0	1	2	5
881	66	1	14.5	15.3	14.9	14.9	27.491	3.02	-4.16921	1	4	3	1	25	5	20.7607	3	0	1	2	5
882	65	1	20.4	20	20.4	20.2667	26.249	2.95	-2.02791	1	3	2	1	29	5	19.5605	3	0	1	2	4
883	75	1	28.2	28.6	28.2	28.3333	39.965	3.65	-3.18676	1	4	3	1	22	2	17.4775	1	0	1	2	1
884	71	1	28.8	28.5	28.8	28.7	34.133	3.37	-1.61217	1	2	1	2	23	2	17.7515	1	0	1	2	4
885	67	1	26.2	25.7	26.2	26.0333	28.7618	3.09	-0.882999	1	1	4	2	14	1	21.8842	3	0	1	2	5
886	78	1	38.8	39.2	39.2	39.0667	44.6414	3.86	-1.44423	1	2	1	2	22	2	22.9552	3	0	1	2	5
887	61	1	18	17.6	18	17.8667	21.569	2.67	-1.38664	1	2	1	2	20	2	21.3916	3	0	1	2	4
888	70	1	29.4	30.2	30.2	29.9333	32.747	3.3	-0.852626	1	1	4	2	25	5	15.4669	1	0	1	2	3
889	73	1	27	27.4	27.4	27.2667	36.9914	3.51	-2.77058	1	3	2	1	20	2	22.9251	3	0	1	2	5
890	81	1	54.8	54.3	54.8	54.6333	49.577	4.07	1.24234	2	1	4	2	21	2	17.0392	1	0	1	2	1
891	86	1	50	50.5	50	50.1667	58.379	4.42	-1.85799	1	2	1	2	19	1	18.5307	3	0	1	1	3
892	81	1	44.2	45.2	44.6	44.6667	49.577	4.07	-1.20647	1	2	1	2	19	1	18.5307	3	0	1	2	4
893	92	1	63	62.5	63	62.8333	69.8918	4.84	-1.45836	1	2	1	2	18	1	18.2222	1	0	1	2	2
894	81	1	29.3	28.9	28.4	28.8667	49.577	4.07	-5.08853	1	4	3	1	22	2	19.7259	3	0	1	2	3
895	83	1	44.2	43.3	43.8	43.7667	53.0114	4.21	-2.1959	1	3	2	1	21	2	18.9524	3	0	1	2	2
896	82	1	52.9	51.9	53.9	52.9	51.2798	4.14	0.391353	2	1	4	2	17	1	20.3159	3	0	1	2	2
897	95	1	43.8	43.3	43.3	43.4667	76.037	5.05	-6.44957	1	4	3	1	17	1	18.8189	3	0	1	2	1
898	83	1	40.1	39.9	38.5	39.5	53.0114	4.21	-3.20936	1	4	3	1	25	5	22.213	3	0	1	2	5
899	84	1	37.5	38	37.5	37.6667	54.7718	4.28	-3.99653	1	4	3	1	24	2	19.1111	3	0	1	1	1
900	96	1	38.5	38.5	38.9	38.6333	78.143	5.12	-7.71673	1	4	3	1	22	2	21.7844	3	0	1	2	4
901	89	1	41.4	40.9	41.8	41.3667	64.0058	4.63	-4.88966	1	4	3	1	22	2	20.3159	3	0	1	1	1
902	82	1	51.5	52.4	51.9	51.9333	51.2798	4.14	0.157858	2	1	4	2	29	5	18.5922	3	0	1	2	5
903	82	1	36.5	37	36.5	36.6667	51.2798	4.14	-3.52974	1	4	3	1	16	1	20.0499	3	0	1	2	4
904	91	1	52.4	51.5	52.4	52.1	67.901	4.77	-3.31258	1	4	3	1	16	1	19.7504	3	0	1	1	2
905	81	1	43.3	43.8	43.8	43.6333	49.577	4.07	-1.46036	1	2	1	2	19	1	18.6724	3	0	1	2	5
906	87	1	45.2	44.7	45.7	45.2	60.2258	4.49	-3.3465	1	4	3	1	19	1	23.4365	3	0	1	2	4
907	83	1	28.9	28.4	28.4	28.5667	53.0114	4.21	-5.80635	1	4	3	1	23	2	17.3577	1	0	1	2	3
908	82	1	38.5	38	38.9	38.4667	51.2798	4.14	-3.09496	1	4	3	1	16	1	20.6222	3	0	1	2	4
909	83	1	45.2	44.7	45.7	45.2	53.0114	4.21	-1.85544	1	2	1	2	29	5	21.8008	3	0	1	2	5
910	84	1	44.2	43.8	43.8	43.9333	54.7718	4.28	-2.53235	1	3	2	1	18	1	21.0276	3	0	1	2	2
911	83	1	43.3	42.8	43.3	43.1333	53.0114	4.21	-2.34633	1	3	2	1	18	1	23.9674	3	0	1	2	5
912	85	1	49.7	50.5	50.5	50.2333	56.561	4.35	-1.45464	1	2	1	2	20	2	21.856	3	0	1	2	2
913	84	1	33.9	32.7	33.1	33.2333	54.7718	4.28	-5.03235	1	4	3	1	18	1	19.3496	3	0	1	2	4
914	84	1	30.8	30.3	30.3	30.4667	54.7718	4.28	-5.67877	1	4	3	1	14	1	19.6388	3	0	1	1	3
915	81	1	39.4	39.9	39.4	39.5667	49.577	4.07	-2.45954	1	3	2	1	20	2	21.6552	3	0	1	2	4
916	82	1	31.3	30.8	31.3	31.1333	51.2798	4.14	-4.8663	1	4	3	1	18	1	16.5642	1	0	1	2	3
917	85	1	47.6	47.1	47.1	47.2667	56.561	4.35	-2.13663	1	3	2	1	23	2	18.2748	1	0	1	2	4
918	84	1	49.5	50.5	50	50	54.7718	4.28	-1.11491	1	2	1	2	25	5	19.8623	3	0	1	2	2
919	84	1	33.2	33.7	33.2	33.3667	54.7718	4.28	-5.0012	1	4	3	1	20	2	20.3134	3	0	1	2	2
920	82	1	49.5	48.2	48.2	48.6333	51.2798	4.14	-0.639243	1	1	4	2	17	1	17.6693	1	0	1	2	4
921	83	1	23.6	24.5	24.5	24.2	53.0114	4.21	-6.84356	1	4	3	1	18	1	20.592	3	0	1	1	2
922	94	1	45.2	46.2	46.2	45.8667	73.9598	4.98	-5.64119	1	4	3	1	17	1	17.0612	1	0	1	2	4
923	85	1	40.4	39.4	40.4	40.0667	56.561	4.35	-3.7918	1	4	3	1	21	2	20.0745	3	0	1	2	4
924	86	1	43.3	42.3	42.8	42.8	58.379	4.42	-3.52466	1	4	3	1	19	1	21.8279	3	0	1	2	5
925	82	1	48.6	49.5	49.5	49.2	51.2798	4.14	-0.502367	1	1	4	2	26	5	22.3499	3	0	1	2	5
926	81	1	48.6	49.5	49.5	49.2	49.577	4.07	-0.092629	1	1	4	2	20	2	17.2826	1	0	1	2	4
927	81	2	49.5	48.1	48.6	48.7333	49.577	4.07	-0.207289	1	1	4	2	31	3	33.3753	2	0	1	2	5
928	89	1	46.6	46.6	47.6	46.9333	64.0058	4.63	-3.68736	1	4	3	1	23	2	20.2526	3	0	1	2	5
929	88	1	41.4	41.8	41.4	41.5333	62.1014	4.56	-4.51054	1	4	3	1	20	2	16.6944	1	0	1	2	4
930	96	1	44.7	45.2	45.7	45.2	78.143	5.12	-6.43418	1	4	3	1	22	2	21.9116	3	0	1	1	2
931	91	1	55.8	55.3	55.8	55.6333	67.901	4.77	-2.57184	1	3	2	1	22	2	18.0102	1	0	1	1	2
932	85	1	48.1	49	49.5	48.8667	56.561	4.35	-1.76881	1	2	1	2	15	1	18.8561	3	0	1	2	5
933	82	1	43.6	43.2	45.1	43.9667	51.2798	4.14	-1.76646	1	2	1	2	20	2	21.7965	3	0	1	2	4
934	84	2	57.6	58	57.2	57.6	54.7718	4.28	0.660794	2	1	4	2	19	1	18.8466	3	0	1	2	5
935	81	1	34.6	33.8	32.7	33.7	49.577	4.07	-3.90098	1	4	3	1	21	2	18.8695	3	0	1	1	1
936	82	1	45.2	44.2	45.2	44.8667	51.2798	4.14	-1.54907	1	2	1	2	19	1	21.5665	3	0	1	2	3
937	85	1	50.1	51	51	50.7	56.561	4.35	-1.34736	1	2	1	2	19	1	21.3994	3	0	1	2	5
938	83	1	29.8	30.8	29.3	29.9667	53.0114	4.21	-5.47381	1	4	3	1	27	5	22.1876	3	0	1	1	2
939	84	1	53.4	53.4	54.3	53.7	54.7718	4.28	-0.250421	1	1	4	2	21	2	18.5258	3	0	1	2	5
940	90	1	56.8	56.3	56.3	56.4667	65.939	4.7	-2.01539	1	3	2	1	24	2	22.222	3	0	1	2	5
941	83	1	41.8	41.8	42.8	42.1333	53.0114	4.21	-2.58386	1	3	2	1	21	2	20.5904	3	0	1	2	4
942	96	1	61.1	61.5	61.5	61.3667	78.143	5.12	-3.27663	1	4	3	1	19	1	21.3381	3	0	1	2	5
943	82	1	42.8	43.3	43.3	43.1333	51.2798	4.14	-1.96775	1	2	1	2	24	2	18.0373	1	0	1	2	4
944	81	1	56.3	55.3	55.3	55.6333	49.577	4.07	1.48804	2	1	4	2	18	1	18.418	1	0	1	2	2
945	88	1	50.5	51.5	51.5	51.1667	62.1014	4.56	-2.39797	1	3	2	1	21	2	23.0009	3	0	1	2	3
946	88	1	43.3	43.3	42.3	42.9667	62.1014	4.56	-4.19621	1	4	3	1	18	1	19.3066	3	0	1	1	2
947	81	1	24	24	24.5	24.1667	49.577	4.07	-6.24333	1	4	3	1	21	2	23.1964	3	0	1	2	3
948	84	1	53.4	53.9	53.9	53.7333	54.7718	4.28	-0.242632	1	1	4	2	27	5	23.3241	3	0	1	2	3
949	81	1	52.8	52.4	52.9	52.7	49.577	4.07	0.767322	2	1	4	2	19	1	19.6388	3	0	1	2	3
950	87	1	55.3	55.3	55.3	55.3	60.2258	4.49	-1.09706	1	2	1	2	19	1	22.929	3	0	1	2	5
951	97	1	48.1	48.1	48.6	48.2667	80.2778	5.19	-6.16785	1	4	3	1	19	1	20.6331	3	0	1	2	4
952	89	1	54.3	54.8	54.3	54.4667	64.0058	4.63	-2.06029	1	3	2	1	19	1	19.1364	3	0	1	1	4
953	85	1	32.9	33.2	32.9	33	56.561	4.35	-5.41632	1	4	3	1	22	2	19.5289	3	0	1	1	2
954	89	1	44.5	45	44.5	44.6667	64.0058	4.63	-4.17692	1	4	3	1	21	2	18.0982	1	0	1	2	3
955	97	1	40.9	41.4	40.9	41.0667	80.2778	5.19	-7.55513	1	4	3	1	18	1	22.0107	3	0	1	2	5
956	87	1	47.1	47.6	47.6	47.4333	60.2258	4.49	-2.8491	1	3	2	1	19	1	21.9458	3	0	1	2	5
957	89	1	55.3	56.7	55.3	55.7667	64.0058	4.63	-1.77951	1	2	1	2	20	2	20.217	3	0	1	2	3
958	83	1	41.4	41.4	42.4	41.7333	53.0114	4.21	-2.67888	1	3	2	1	27	5	21.2603	3	0	1	2	4
959	81	1	41.4	41.4	41.4	41.4	49.577	4.07	-2.00909	1	3	2	1	18	1	17.1556	1	0	1	2	1
960	87	1	54.8	55.3	54.8	54.9667	60.2258	4.49	-1.1713	1	2	1	2	18	1	16.9538	1	0	1	2	3
961	82	1	49.5	49.5	49	49.3333	51.2798	4.14	-0.470161	1	1	4	2	22	2	18.1809	1	0	1	2	4
962	81	1	43.8	42.9	43.2	43.3	49.577	4.07	-1.54226	1	2	1	2	18	1	25.9234	2	0	1	2	5
963	89	1	60.6	59.1	60.1	59.9333	64.0058	4.63	-0.879582	1	1	4	2	21	2	18.0622	1	0	1	2	5
964	84	1	59.1	59.8	59.1	59.3333	54.7718	4.28	1.06578	2	1	4	2	25	5	24.3985	3	0	1	2	5
965	94	1	56.4	57.2	56.4	56.6667	73.9598	4.98	-3.47252	1	4	3	1	17	1	19.4384	3	0	1	2	2
966	88	1	45.2	45.7	45.7	45.5333	62.1014	4.56	-3.63335	1	4	3	1	16	1	21.2857	3	0	1	1	2
967	89	1	33.5	34.7	34.3	34.1667	64.0058	4.63	-6.44474	1	4	3	1	19	1	19.2492	3	0	1	2	4
968	92	1	54.8	55.8	55.3	55.3	69.8918	4.84	-3.01483	1	4	3	1	22	2	21.5397	3	0	1	2	3
969	82	1	29.3	30.3	29.8	29.8	51.2798	4.14	-5.18836	1	4	3	1	19	1	17.2721	1	0	1	2	4
970	82	1	41.4	40.9	41.4	41.2333	51.2798	4.14	-2.42668	1	3	2	1	19	1	21.2353	3	0	1	2	2
971	90	1	55.3	56.3	55.8	55.8	65.939	4.7	-2.15723	1	3	2	1	22	2	23.6714	3	0	1	2	5
972	82	1	21.7	20.7	21.2	21.2	51.2798	4.14	-7.26565	1	4	3	1	21	2	21.1653	3	0	1	1	3
973	82	1	44.7	45.2	45.2	45.0333	51.2798	4.14	-1.50881	1	2	1	2	23	2	20.0437	3	0	1	2	5
974	91	1	40.4	41.4	41.8	41.2	67.901	4.77	-5.59769	1	4	3	1	21	2	16.9823	1	0	1	2	2
975	81	1	48.6	49	49.5	49.0333	49.577	4.07	-0.133579	1	1	4	2	22	2	20.179	3	0	1	2	4
976	81	1	24	23.6	24	23.8667	49.577	4.07	-6.31704	1	4	3	1	19	1	20.9748	3	0	1	1	3
977	83	1	42.1	42.1	42.1	42.1	53.0114	4.21	-2.59178	1	3	2	1	18	1	19.8543	3	0	1	2	3
978	86	1	41.8	41.4	40.9	41.3667	58.379	4.42	-3.84894	1	4	3	1	21	2	17.4887	1	0	1	2	4
979	82	1	50.5	49	49.5	49.6667	51.2798	4.14	-0.389646	1	1	4	2	20	2	18.4898	1	0	1	2	4
980	84	1	59.3	60.5	61.7	60.5	54.7718	4.28	1.33836	2	1	4	2	22	2	20.9226	3	0	1	1	1
981	82	1	40	38.8	40.5	39.7667	51.2798	4.14	-2.78095	1	3	2	1	23	2	21.7295	3	0	1	1	2
982	92	1	64.2	62.1	63.3	63.2	69.8918	4.84	-1.3826	1	2	1	2	19	1	22.2369	3	0	1	2	3
983	83	1	64.6	65.4	65	65	53.0114	4.21	2.84765	2	1	4	2	19	1	17.0966	1	0	1	2	5
984	82	1	48.2	47.8	48.6	48.2	51.2798	4.14	-0.743913	1	1	4	2	22	2	19.864	3	0	1	2	4
985	83	1	54.5	53.9	53.6	54	53.0114	4.21	0.234822	2	1	4	2	18	1	19.4797	3	0	1	2	4
986	86	1	62.9	62.5	62.9	62.7667	58.379	4.42	0.992685	2	1	4	2	19	1	16.7591	1	0	1	1	2
987	93	1	56	56.8	58.9	57.2333	71.9114	4.91	-2.98942	1	3	2	1	17	1	18.8938	3	0	1	2	4
988	84	1	23.1	24.5	22.6	23.4	54.7718	4.28	-7.32986	1	4	3	1	17	1	16.6886	1	0	1	2	4
989	81	1	40.5	39.6	40.9	40.3333	49.577	4.07	-2.27117	1	3	2	1	20	2	19.7802	3	0	1	1	1
990	91	1	40.1	39.6	40.1	39.9333	67.901	4.77	-5.86324	1	4	3	1	18	1	21.3555	3	0	1	2	3
991	83	1	51.1	50.7	50.3	50.7	53.0114	4.21	-0.549026	1	1	4	2	21	2	18.9062	3	0	1	2	2
992	81	1	45.8	45.8	45.4	45.6667	49.577	4.07	-0.96077	1	1	4	2	17	1	17.2625	1	0	1	2	4
993	95	1	56	56.4	57.2	56.5333	76.037	5.05	-3.86211	1	4	3	1	17	1	16.7537	1	0	1	2	4
994	81	1	45	45	45	45	49.577	4.07	-1.12457	1	2	1	2	20	2	17.5294	1	0	1	2	1
995	81	1	22.5	21.7	21.3	21.8333	49.577	4.07	-6.81663	1	4	3	1	19	1	21.2306	3	0	1	2	1
996	89	1	64.6	65	66.2	65.2667	64.0058	4.63	0.272325	2	1	4	2	19	1	23.2816	3	0	1	2	4
997	83	1	36.4	35.6	35.6	35.8667	53.0114	4.21	-4.07238	1	4	3	1	19	1	18.8059	3	0	1	1	3
998	85	1	65.4	65	65.8	65.4	56.561	4.35	2.03195	2	1	4	2	21	2	18.2737	1	0	1	1	2
999	94	1	43.7	43.7	43.3	43.5667	73.9598	4.98	-6.10304	1	4	3	1	16	1	18.8861	3	0	1	1	3
1000	86	1	52.9	53.5	53.5	53.3	58.379	4.42	-1.1491	1	2	1	2	21	2	18.8944	3	0	1	2	5
1001	81	1	46.6	46.6	46	46.4	49.577	4.07	-0.78059	1	1	4	2	23	2	18.6981	3	0	1	2	2
1002	82	1	49.9	49.5	49	49.4667	51.2798	4.14	-0.437955	1	1	4	2	25	5	16.5841	1	0	1	1	1
1003	81	1	46.2	45.4	45.8	45.8	49.577	4.07	-0.92801	1	1	4	2	24	2	19.5487	3	0	1	2	4
1004	81	1	36.8	35.1	36	35.9667	49.577	4.07	-3.34406	1	4	3	1	18	1	17.6483	1	0	1	2	5
1005	97	1	47.4	46.2	46.2	46.6	80.2778	5.19	-6.48898	1	4	3	1	23	2	19.8688	3	0	1	2	4
1006	81	1	28.2	28.2	28.6	28.3333	49.577	4.07	-5.21957	1	4	3	1	30	3	20.4925	3	0	1	1	2
1007	97	1	53.1	53.5	52.7	53.1	80.2778	5.19	-5.23657	1	4	3	1	29	5	16.3376	1	0	1	2	1
1008	84	1	53.5	53.5	53.9	53.6333	54.7718	4.28	-0.265997	1	1	4	2	17	1	17.5767	1	0	1	2	5
1009	91	1	59.3	59.3	59.3	59.3	67.901	4.77	-1.80314	1	2	1	2	18	1	20.0472	3	0	1	2	4
1010	87	1	54.8	53.9	53.9	54.2	60.2258	4.49	-1.34205	1	2	1	2	21	2	21.8719	3	0	1	2	4
1011	87	1	55.6	55.6	55.6	55.6	60.2258	4.49	-1.03024	1	2	1	2	21	2	19.2202	3	0	1	2	2
1012	84	1	40.5	39.6	40.1	40.0667	54.7718	4.28	-3.43578	1	4	3	1	20	2	17.7564	1	0	1	2	5
1013	83	1	24.9	24.9	24.5	24.7667	53.0114	4.21	-6.70896	1	4	3	1	21	2	18.6721	3	0	1	2	5
1014	86	1	54.8	55.2	54.4	54.8	58.379	4.42	-0.809729	1	1	4	2	27	5	24.9595	3	0	1	2	5
1015	86	1	39.6	40.1	39.6	39.7667	58.379	4.42	-4.21094	1	4	3	1	19	1	19.4942	3	0	1	2	2
1016	82	1	42.5	42.1	42.5	42.3667	51.2798	4.14	-2.15293	1	3	2	1	20	2	22.3709	3	0	1	2	3
1017	84	1	25.3	24.9	24.5	24.9	54.7718	4.28	-6.97939	1	4	3	1	17	1	19.9171	3	0	1	2	4
1018	83	1	24.1	24.9	25.3	24.7667	53.0114	4.21	-6.70896	1	4	3	1	18	1	19.1556	3	0	1	2	4
1019	87	1	48.6	49	49	48.8667	60.2258	4.49	-2.52987	1	3	2	1	20	2	17.5234	1	0	1	2	5
1020	85	1	36.4	36	36.4	36.2667	56.561	4.35	-4.66536	1	4	3	1	22	2	23.1124	3	0	1	2	3
1021	85	1	50.5	50.8	50.5	50.6	56.561	4.35	-1.37034	1	2	1	2	21	2	15.9035	1	0	1	2	1
1022	90	1	32.7	31.7	31.7	32.0333	65.939	4.7	-7.21397	1	4	3	1	21	2	18.2292	1	0	1	2	3
1023	81	1	51.5	51.9	51.5	51.6333	49.577	4.07	0.505242	2	1	4	2	21	2	16.1011	1	0	1	2	5
1024	83	1	41.5	41.1	41.1	41.2333	53.0114	4.21	-2.79764	1	3	2	1	19	1	17.7776	1	0	1	2	2
1025	89	1	41.7	41.3	41.7	41.5667	64.0058	4.63	-4.84647	1	4	3	1	26	5	21.7333	3	0	1	2	5
1026	97	1	51.5	50.7	51.1	51.1	80.2778	5.19	-5.62193	1	4	3	1	19	1	19.7333	3	0	1	2	2
1027	82	1	42.9	43.3	43.3	43.1667	51.2798	4.14	-1.95969	1	2	1	2	18	1	20.8195	3	0	1	2	5
1028	84	1	48.6	48.2	48.6	48.4667	54.7718	4.28	-1.47316	1	2	1	2	28	5	21.1262	3	0	1	1	2
1029	88	1	47.8	47.4	47.4	47.5333	62.1014	4.56	-3.19475	1	4	3	1	24	2	22.1771	3	0	1	2	4
1030	93	1	51.1	51.5	51.5	51.3667	71.9114	4.91	-4.18426	1	4	3	1	19	1	21.308	3	0	1	2	3
1031	51	1	16.3	15.9	16.3	16.1667	11.885	1.97	2.17343	2	1	4	2	21	2	18.6334	3	1	2	2	5
1032	55	1	15.4	15.9	15.3	15.5333	15.413	2.25	0.0534815	2	1	4	2	21	2	21.7096	3	1	2	2	2
1033	59	1	22.1	21.6	22.6	22.1	19.4018	2.53	1.06648	2	1	4	2	26	5	26.0888	2	1	2	1	3
1034	52	1	13.5	13.9	14.4	13.9333	12.7238	2.04	0.592908	2	1	4	2	20	2	19.453	3	1	2	2	3
1035	55	1	28.7	27.9	27.9	28.1667	15.413	2.25	5.6683	2	1	4	2	21	2	19.607	3	1	2	2	4
1036	55	1	20.2	19.7	20.2	20.0333	15.413	2.25	2.05348	2	1	4	2	24	2	19.3363	3	1	2	1	3
1037	57	1	16.3	16.8	16.3	16.4667	17.3498	2.39	-0.369512	1	1	4	2	27	5	22.9803	3	1	2	2	4
1038	51	1	21.6	20.7	20.7	21	11.885	1.97	4.6269	2	1	4	2	35	4	18.2999	1	1	2	2	3
1039	48	1	13.5	13	13.5	13.3333	9.5414	1.76	2.15451	2	1	4	2	25	5	19.8522	3	1	2	2	2
1040	58	1	22.6	22.6	23.1	22.7667	18.3614	2.46	1.79076	2	1	4	2	29	5	21.4326	3	1	2	2	3
1041	58	1	17.8	17.3	17.3	17.4667	18.3614	2.46	-0.363713	1	1	4	2	23	2	17.2444	1	1	2	1	1
1042	44	1	14.4	13.5	13.5	13.8	6.8198	1.48	4.71635	2	1	4	2	28	5	19.874	3	1	2	2	3
1043	54	1	12.5	12.5	13	12.6667	14.4878	2.18	-0.835382	1	1	4	2	28	5	19.2097	3	1	2	1	1
1044	58	1	17.3	17.8	18.3	17.8	18.3614	2.46	-0.228211	1	1	4	2	26	5	16.7304	1	1	2	1	1
1045	55	1	16.8	16.3	16.3	16.4667	15.413	2.25	0.468296	2	1	4	2	25	5	20.2503	3	1	2	2	5
1046	52	1	11.4	11.9	11.9	11.7333	12.7238	2.04	-0.485523	1	1	4	2	27	5	25.7995	2	1	2	2	3
1047	41	1	15.9	15.4	15.9	15.7333	5.081	1.27	8.38766	2	1	4	2	20	2	18.6721	3	1	2	2	1
1048	47	1	12	11.5	12	11.8333	8.8178	1.69	1.78434	2	1	4	2	26	5	19.2306	3	1	2	2	5
1049	59	1	18.8	18.8	18.3	18.6333	19.4018	2.53	-0.303742	1	1	4	2	23	2	17.1111	1	1	2	2	5
1050	58	1	22.1	23.1	23.1	22.7667	18.3614	2.46	1.79076	2	1	4	2	24	2	20.8331	3	1	2	2	5
1051	45	1	22.1	23.3	22.9	22.7667	7.457	1.55	9.8772	2	1	4	2	25	5	18.7556	3	1	2	2	1
1052	57	1	18.8	17.3	17.8	17.9667	17.3498	2.39	0.258103	2	1	4	2	24	2	24.7833	3	1	2	2	5
1053	49	1	12.3	13.5	13.5	13.1	10.2938	1.83	1.53344	2	1	4	2	33	3	24.1933	3	1	2	2	5
1054	52	1	16.3	17.2	16.8	16.7667	12.7238	2.04	1.9818	2	1	4	2	18	1	19.049	3	1	2	2	4
1055	56	1	14.9	14.4	14.9	14.7333	16.367	2.32	-0.704167	1	1	4	2	29	5	16.0373	1	1	2	1	1
1056	55	1	14.4	13.9	13.9	14.0667	15.413	2.25	-0.59837	1	1	4	2	25	5	19.0589	3	1	2	2	1
1057	53	1	16.3	16.8	16.8	16.6333	13.5914	2.11	1.44167	2	1	4	2	32	3	22.0156	3	1	2	2	4
1058	54	1	13	12.5	13	12.8333	14.4878	2.18	-0.75893	1	1	4	2	25	5	23.1929	3	1	2	2	1
1059	59	2	12.5	13	13	12.8333	19.4018	2.53	-2.59623	1	3	2	1	27	5	19.2889	3	1	2	2	3
1060	59	1	20.7	19.7	19.7	20.0333	19.4018	2.53	0.249618	2	1	4	2	27	5	15.9026	1	1	2	2	3
1061	53	1	12	12.5	12	12.1667	13.5914	2.11	-0.675229	1	1	4	2	31	3	19.1209	3	1	2	2	5
1062	55	1	21.2	21.6	21.6	21.4667	15.413	2.25	2.69052	2	1	4	2	30	3	20.7756	3	1	2	1	1
1063	53	1	16.8	17.3	17.8	17.3	13.5914	2.11	1.75763	2	1	4	2	26	5	19.4222	3	1	2	2	5
1064	57	1	18.3	17.3	18.3	17.9667	17.3498	2.39	0.258103	2	1	4	2	25	5	17.5455	1	1	2	2	1
1065	57	2	13.9	14.4	14.4	14.2333	17.3498	2.39	-1.30396	1	2	1	2	22	2	20.9836	3	1	2	2	2
1066	53	1	17.3	17.8	18.3	17.8	13.5914	2.11	1.9946	2	1	4	2	25	5	20.0889	3	1	2	2	1
1067	57	1	18.8	19.2	19.7	19.2333	17.3498	2.39	0.788089	2	1	4	2	23	2	18.9824	3	1	2	2	5
1068	55	1	18.8	19.2	18.8	18.9333	15.413	2.25	1.56459	2	1	4	2	21	2	16.1073	1	1	2	1	1
1069	54	1	13.5	14.4	14.4	14.1	14.4878	2.18	-0.17789	1	1	4	2	39	4	22.3744	3	1	2	2	5
1070	56	1	12.5	13.5	12.5	12.8333	16.367	2.32	-1.52313	1	2	1	2	19	1	22.4019	3	1	2	1	3
1071	55	1	14.4	13.5	14.4	14.1	15.413	2.25	-0.583556	1	1	4	2	19	1	23.6686	3	1	2	2	2
1072	52	1	14.4	14.4	14.9	14.5667	12.7238	2.04	0.903366	2	1	4	2	25	5	20.6538	3	1	2	2	5
1073	49	1	13.9	14.4	13.9	14.0667	10.2938	1.83	2.06168	2	1	4	2	26	5	20.9135	3	1	2	2	4
1074	57	1	13.5	12.5	13.5	13.1667	17.3498	2.39	-1.75026	1	2	1	2	27	5	24.8673	3	1	2	2	4
1075	58	1	16.3	15.9	16.3	16.1667	18.3614	2.46	-0.892168	1	1	4	2	29	5	18.8816	3	1	2	2	4
1076	53	1	14.4	13.9	14.4	14.2333	13.5914	2.11	0.304234	2	1	4	2	27	5	14.3367	1	1	2	2	3
1077	51	1	15.9	16.3	16.3	16.1667	11.885	1.97	2.17343	2	1	4	2	28	5	21.3337	3	1	2	2	3
1078	48	1	15.4	15.9	15.9	15.7333	9.5414	1.76	3.51814	2	1	4	2	27	5	18.4361	1	1	2	2	3
1079	55	1	16.3	16.8	16.8	16.6333	15.413	2.25	0.54237	2	1	4	2	24	2	23.4977	3	1	2	1	3
1080	59	1	21.6	22.6	22.6	22.2667	19.4018	2.53	1.13236	2	1	4	2	23	2	24.3985	3	1	2	2	2
1081	44	1	12	12.5	13	12.5	6.8198	1.48	3.83797	2	1	4	2	26	5	19.5159	3	1	2	1	3
1082	55	1	20.2	21.2	20.7	20.7	15.413	2.25	2.34978	2	1	4	2	25	5	23.1921	3	1	2	2	1
1083	52	1	25.5	24.5	25.5	25.1667	12.7238	2.04	6.09944	2	1	4	2	25	5	22.4135	3	1	2	2	2
1084	51	1	13.5	13	13.9	13.4667	11.885	1.97	0.802876	2	1	4	2	27	5	20.2243	3	1	2	2	1
1085	55	1	15.9	15.4	15.4	15.5667	15.413	2.25	0.0682963	2	1	4	2	26	5	25.58	2	1	2	2	5
1086	51	1	13.5	13	14	13.5	11.885	1.97	0.819797	2	1	4	2	24	2	17.7521	1	1	2	2	3
1087	57	1	19.2	19.7	19.2	19.3667	17.3498	2.39	0.843877	2	1	4	2	24	2	18.2667	1	1	2	2	5
1088	57	1	18.9	19.3	18.2	18.8	17.3498	2.39	0.606778	2	1	4	2	24	2	18.3564	1	1	2	1	2
1089	59	1	27.9	28.4	28.9	28.4	19.4018	2.53	3.5566	2	1	4	2	27	5	17.2258	1	1	2	1	2
1090	57	1	17.8	18.3	18.3	18.1333	17.3498	2.39	0.327838	2	1	4	2	25	5	18.5957	3	1	2	2	5
1091	56	1	14.4	13.9	14.4	14.2333	16.367	2.32	-0.919684	1	1	4	2	25	5	19.5892	3	1	2	1	1
1092	56	1	18.3	17.3	18.3	17.9667	16.367	2.32	0.689511	2	1	4	2	20	2	23.1751	3	1	2	2	5
1093	54	1	14.4	15.4	14.9	14.9	14.4878	2.18	0.189083	2	1	4	2	27	5	28.9345	2	1	2	2	5
1094	44	1	12.5	13.5	12.5	12.8333	6.8198	1.48	4.0632	2	1	4	2	23	2	18.6372	3	1	2	1	2
1095	58	1	12	12.5	13	12.5	18.3614	2.46	-2.38268	1	3	2	1	24	2	17.7831	1	1	2	1	1
1096	49	1	24.5	24	24.5	24.3333	10.2938	1.83	7.67188	2	1	4	2	27	5	20.1321	3	1	2	1	1
1097	40	1	16.9	15.9	16.9	16.5667	4.559	1.2	10.0064	2	1	4	2	20	2	19.6975	3	1	2	2	2
1098	48	1	13	12	12.5	12.5	9.5414	1.76	1.68102	2	1	4	2	25	5	18.1085	1	1	2	1	3
1099	59	1	15.4	16.3	16.3	16	19.4018	2.53	-1.34458	1	2	1	2	22	2	18.8452	3	1	2	1	1
1100	53	1	29.3	28.4	28.4	28.7	13.5914	2.11	7.16047	2	1	4	2	25	5	20.7886	3	1	2	1	3
1101	58	1	15.3	15.9	16.8	16	18.3614	2.46	-0.959919	1	1	4	2	21	2	17.1764	1	1	2	2	1
1102	58	1	13.5	13	13	13.1667	18.3614	2.46	-2.11168	1	3	2	1	27	5	20.3154	3	1	2	2	5
1103	58	1	19.2	19.7	19.7	19.5333	18.3614	2.46	0.476396	2	1	4	2	21	2	24.3387	3	1	2	2	5
1104	59	1	18.8	19.2	18.2	18.7333	19.4018	2.53	-0.264216	1	1	4	2	24	2	19.612	3	1	2	2	4
1105	58	1	10.3	10.3	10.1	10.2333	18.3614	2.46	-3.30409	1	4	3	1	22	2	21.1229	3	1	2	2	3
1106	57	1	26.4	26.4	26.4	26.4	17.3498	2.39	3.78669	2	1	4	2	27	5	19.4942	3	1	2	2	1
1107	55	1	22.6	21.6	22.6	22.2667	15.413	2.25	3.04607	2	1	4	2	26	5	16.5249	1	1	2	1	2
1108	45	1	10.8	10.5	10.8	10.7	7.457	1.55	2.09226	2	1	4	2	41	4	18.9778	3	1	2	1	3
1109	59	1	14.9	15.4	15.9	15.4	19.4018	2.53	-1.58174	1	2	1	2	22	2	19.9888	3	1	2	2	4
1110	50	1	18.8	17.3	18.3	18.1333	11.075	1.9	3.71491	2	1	4	2	24	2	21.3587	3	1	2	1	3
1111	56	2	15.4	15.9	14.9	15.4	16.367	2.32	-0.41681	1	1	4	2	26	5	19.0397	3	1	2	2	3
1112	58	1	15.9	16.3	16.3	16.1667	18.3614	2.46	-0.892168	1	1	4	2	21	2	17.4554	1	1	2	1	1
1113	50	1	15.1	15.5	15.5	15.3667	11.075	1.9	2.25877	2	1	4	2	30	3	28.2031	2	1	2	2	5
1114	57	1	26.4	26.4	26.4	26.4	17.3498	2.39	3.78669	2	1	4	2	25	5	19.4942	3	1	2	1	2
1115	58	1	21.4	20.9	21.8	21.3667	18.3614	2.46	1.22165	2	1	4	2	35	4	16.1377	1	1	2	2	1
1116	54	1	15.4	15.9	15.9	15.7333	14.4878	2.18	0.571346	2	1	4	2	33	3	19.4902	3	1	2	2	4
1117	59	1	21.3	20	20	20.4333	19.4018	2.53	0.407721	2	1	4	2	20	2	20.9172	3	1	2	1	1
1118	54	1	25.5	24.5	25.5	25.1667	14.4878	2.18	4.89856	2	1	4	2	37	4	18.9682	3	1	2	1	2
1119	56	1	15.1	14.9	15.4	15.1333	16.367	2.32	-0.531753	1	1	4	2	20	2	17.4316	1	1	2	2	4
1120	58	1	14.4	14.9	14.9	14.7333	18.3614	2.46	-1.47482	1	2	1	2	18	1	18.6834	3	1	2	1	2
1121	47	1	11.1	11.1	10.6	10.9333	8.8178	1.69	1.25179	2	1	4	2	29	5	23.2689	3	1	2	2	4
1122	40	1	12.4	11.2	11.2	11.6	4.559	1.2	5.8675	2	1	4	2	21	2	19.6811	3	1	2	1	1
1123	55	1	11.5	12	12	11.8333	15.413	2.25	-1.59096	1	2	1	2	24	2	17.1018	1	1	2	1	1
1124	57	1	19.2	18.9	18.8	18.9667	17.3498	2.39	0.676513	2	1	4	2	25	5	18.7056	3	1	2	2	2
1125	54	1	12	11	12.3	11.7667	14.4878	2.18	-1.24823	1	2	1	2	24	2	21.967	3	1	2	2	1
1126	55	1	29	29.4	29.8	29.4	15.413	2.25	6.21644	2	1	4	2	24	2	24.5034	3	1	2	1	1
1127	52	1	11.5	11.9	11.5	11.6333	12.7238	2.04	-0.534542	1	1	4	2	21	2	18.5885	3	1	2	1	1
1128	56	1	22.1	21.6	22.1	21.9333	16.367	2.32	2.39928	2	1	4	2	25	5	20.0852	3	1	2	2	2
1129	55	1	10.5	10.5	10.1	10.3667	15.413	2.25	-2.24281	1	3	2	1	28	5	17.0824	1	1	2	2	3
1130	58	1	13	13.1	13	13.0333	18.3614	2.46	-2.16588	1	3	2	1	20	2	18.6512	3	1	2	2	2
1131	59	1	21.3	22.5	22.1	21.9667	19.4018	2.53	1.01378	2	1	4	2	23	2	21.5306	3	1	2	2	4
1132	59	1	22.6	23.6	23.1	23.1	19.4018	2.53	1.46174	2	1	4	2	23	2	21.6797	3	1	2	2	4
1133	57	1	13	13.5	12.7	13.0667	17.3498	2.39	-1.79211	1	2	1	2	25	5	23.9273	3	1	2	2	5
1134	50	1	13.8	14.1	14.4	14.1	11.075	1.9	1.59211	2	1	4	2	28	5	23.1669	3	1	2	2	4
1135	54	1	17.3	18.3	18.3	17.9667	14.4878	2.18	1.59581	2	1	4	2	20	2	17.9737	1	1	2	2	5
1136	59	1	16.3	15.9	16.3	16.1667	19.4018	2.53	-1.27871	1	2	1	2	24	2	19.1883	3	1	2	2	5
1137	55	1	14.4	14.9	14.9	14.7333	15.413	2.25	-0.302074	1	1	4	2	18	1	16.6327	1	1	2	1	3
1138	53	1	14.9	14.4	14.9	14.7333	13.5914	2.11	0.541201	2	1	4	2	23	2	18.9075	3	1	2	2	4
1139	52	1	19.2	20.2	20.7	20.0333	12.7238	2.04	3.5831	2	1	4	2	20	2	21.1833	3	1	2	2	2
1140	56	1	20.2	20.7	20.2	20.3667	16.367	2.32	1.72399	2	1	4	2	29	5	26.5234	2	1	2	1	4
1141	51	1	22.9	22.1	22.9	22.6333	11.885	1.97	5.45601	2	1	4	2	21	2	18.0859	1	1	2	2	4
1142	57	1	21.6	21.2	21.2	21.3333	17.3498	2.39	1.66675	2	1	4	2	24	2	16.5598	1	1	2	2	4
1143	50	1	12.3	12.6	13	12.6333	11.075	1.9	0.820175	2	1	4	2	25	5	25.5886	2	1	2	2	2
1144	57	1	17.2	17.2	16.3	16.9	17.3498	2.39	-0.188201	1	1	4	2	26	5	22.2268	3	1	2	2	5
1145	58	1	16.3	16.8	16.8	16.6333	18.3614	2.46	-0.702466	1	1	4	2	24	2	18.0391	1	1	2	2	2
1146	59	1	30.3	31.7	32.7	31.5667	19.4018	2.53	4.80825	2	1	4	2	23	2	20.4397	3	1	2	2	3
1147	55	1	12.6	11.2	11.2	11.6667	15.413	2.25	-1.66504	1	2	1	2	34	3	31.1641	2	1	2	2	5
1148	54	1	16.3	16.8	15.9	16.3333	14.4878	2.18	0.846575	2	1	4	2	32	3	17.1847	1	1	2	2	5
1149	51	1	12.3	11.3	11.5	11.7	11.885	1.97	-0.0939086	1	1	4	2	29	5	18.5042	3	1	2	2	2
1150	59	1	13.5	13	13	13.1667	19.4018	2.53	-2.46448	1	3	2	1	26	5	19.6936	3	1	2	2	4
1151	57	1	10.7	11	11	10.9	17.3498	2.39	-2.69866	1	3	2	1	20	2	17.0289	1	1	2	1	1
1152	58	1	10.5	10.1	10.7	10.4333	18.3614	2.46	-3.22279	1	4	3	1	22	2	24.8751	3	1	2	2	3
1153	55	1	19.7	19.2	18.8	19.2333	15.413	2.25	1.69793	2	1	4	2	20	2	22.0073	3	1	2	2	5
1154	56	2	15.9	16.3	15.5	15.9	16.367	2.32	-0.201293	1	1	4	2	25	5	21.4031	3	1	2	1	2
1155	53	1	13.5	13.1	13.5	13.3667	13.5914	2.11	-0.106509	1	1	4	2	27	5	21.9932	3	1	2	1	4
1156	58	1	13.9	14.3	15.1	14.4333	18.3614	2.46	-1.59678	1	2	1	2	25	5	21.8789	3	1	2	2	4
1157	57	1	13.1	12.7	13.9	13.2333	17.3498	2.39	-1.72237	1	2	1	2	25	5	15.6444	1	1	2	2	4
1158	54	1	24.9	24.3	23.3	24.1667	14.4878	2.18	4.43985	2	1	4	2	30	3	19.0983	3	1	2	1	2
1159	57	1	11.9	12.7	13.5	12.7	17.3498	2.39	-1.94552	1	2	1	2	30	3	23.4674	3	1	2	2	5
1160	52	1	11.4	10.2	11	10.8667	12.7238	2.04	-0.910359	1	1	4	2	27	5	23.9431	3	1	2	2	5
1161	58	1	21.3	22.1	22.1	21.8333	18.3614	2.46	1.41136	2	1	4	2	20	2	15.9577	1	1	2	2	5
1162	51	1	14.3	13.5	13.5	13.7667	11.885	1.97	0.955161	2	1	4	2	27	5	16.5003	1	1	2	2	1
1163	57	1	25.3	24.9	25.3	25.1667	17.3498	2.39	3.27066	2	1	4	2	19	1	19.7656	3	1	2	1	2
1164	52	1	18.2	18.5	18.9	18.5333	12.7238	2.04	2.84781	2	1	4	2	27	5	19.1556	3	1	2	1	2
1165	55	1	15.9	15.1	15.9	15.6333	15.413	2.25	0.0979259	2	1	4	2	31	3	19.0513	3	1	2	2	3
1166	56	1	17.3	17.2	17.6	17.3667	16.367	2.32	0.430891	2	1	4	2	27	5	20.7198	3	1	2	2	1
1167	58	2	12.7	13.5	13.5	13.2333	18.3614	2.46	-2.08458	1	3	2	1	27	5	29.186	2	1	2	2	4
1168	56	1	14.7	14.3	14.1	14.3667	16.367	2.32	-0.862213	1	1	4	2	21	2	17.4977	1	1	2	2	3
1169	56	1	14.7	14.3	14.7	14.5667	16.367	2.32	-0.776006	1	1	4	2	24	2	19.2307	3	1	2	2	3
1170	57	1	17.6	17.2	17.6	17.4667	17.3498	2.39	0.0488982	2	1	4	2	25	5	17.8835	1	1	2	2	4
1171	59	1	21.7	21.3	21.3	21.4333	19.4018	2.53	0.802978	2	1	4	2	27	5	18.9371	3	1	2	1	4
1172	53	1	11	11	11.4	11.1333	13.5914	2.11	-1.16496	1	2	1	2	24	2	22.2137	3	1	2	2	2
1173	52	1	15.5	15.9	15.5	15.6333	12.7238	2.04	1.42624	2	1	4	2	30	3	19.4526	3	1	2	1	2
1174	54	1	11	10.2	11	10.7333	14.4878	2.18	-1.72223	1	2	1	2	26	5	23.5172	3	1	2	2	2
1175	51	1	13.9	13.1	13.1	13.3667	11.885	1.97	0.752115	2	1	4	2	20	2	23.4222	3	1	2	2	3
1176	55	1	12.7	11.9	11.9	12.1667	15.413	2.25	-1.44281	1	2	1	2	20	2	24.2752	3	1	2	1	1
1177	54	1	20	20.4	19.2	19.8667	14.4878	2.18	2.46737	2	1	4	2	23	2	18.6115	3	1	2	1	3
1178	53	1	14.7	14.3	14.3	14.4333	13.5914	2.11	0.399021	2	1	4	2	31	3	28.2996	2	1	2	2	3
1179	59	1	13.5	13.5	13.9	13.6333	19.4018	2.53	-2.28003	1	3	2	1	26	5	18.5015	3	1	2	1	1
1180	57	1	26.2	26.2	25.7	26.0333	17.3498	2.39	3.63328	2	1	4	2	27	5	22.0549	3	1	2	1	1
1181	54	1	15.9	15.5	15.9	15.7667	14.4878	2.18	0.586636	2	1	4	2	24	2	23.5794	3	1	2	2	4
1182	53	2	11.9	11.4	11.9	11.7333	13.5914	2.11	-0.8806	1	1	4	2	22	2	21.2047	3	1	2	2	2
1183	57	1	17	17	17.9	17.3	17.3498	2.39	-0.0208368	1	1	4	2	29	5	18.2653	1	1	2	2	4
1184	56	1	12.7	12.3	11.9	12.3	16.367	2.32	-1.75302	1	2	1	2	25	5	19.5445	3	1	2	2	3
1185	56	1	11.4	11	11.4	11.2667	16.367	2.32	-2.19842	1	3	2	1	27	5	20.2956	3	1	2	2	5
1186	57	1	12.3	13.1	12.3	12.5667	17.3498	2.39	-2.00131	1	3	2	1	21	2	16.5559	1	1	2	2	3
1187	56	1	10.6	10.6	10.6	10.6	16.367	2.32	-2.48578	1	3	2	1	22	2	18.1714	1	1	2	1	2
1188	57	1	25.3	24.7	25.3	25.1	17.3498	2.39	3.24276	2	1	4	2	24	2	19.6283	3	1	2	2	5
1189	59	1	13.5	13.9	13.5	13.6333	19.4018	2.53	-2.28003	1	3	2	1	33	3	15.72	1	1	2	2	3
1190	58	1	11.9	11.9	11.4	11.7333	18.3614	2.46	-2.69434	1	3	2	1	25	5	17.3848	1	1	2	1	1
1191	53	1	21.3	20.9	20.8	21	13.5914	2.11	3.51118	2	1	4	2	25	5	17.8506	1	1	2	2	5
1192	52	1	14.9	15.4	14.5	14.9333	12.7238	2.04	1.0831	2	1	4	2	22	2	17.3049	1	1	2	2	5
1193	55	1	11.5	11.4	11.9	11.6	15.413	2.25	-1.69467	1	2	1	2	34	3	19.8619	3	1	2	2	2
1194	52	1	10.6	10.2	10.2	10.3333	12.7238	2.04	-1.1718	1	2	1	2	24	2	23.063	3	1	2	2	2
1195	58	1	12.5	12	12.5	12.3333	18.3614	2.46	-2.45043	1	3	2	1	25	5	21.2889	3	1	2	1	1
1196	57	1	11.4	11.4	11.9	11.5667	17.3498	2.39	-2.41972	1	3	2	1	30	3	21.0696	3	1	2	2	5
1197	59	1	10.6	10.5	10.6	10.5667	19.4018	2.53	-3.49215	1	4	3	1	24	2	20.1778	3	1	2	2	3
1198	56	1	12.9	13.1	13.1	13.0333	16.367	2.32	-1.43693	1	2	1	2	29	5	19.1883	3	1	2	2	5
1199	53	1	16.8	17.6	17.2	17.2	13.5914	2.11	1.71024	2	1	4	2	22	2	21.5615	3	1	2	2	2
1200	56	1	19.2	18.8	19.2	19.0667	16.367	2.32	1.16365	2	1	4	2	30	3	20.5898	3	1	2	2	5
1201	56	2	14.3	14.3	13.5	14.0333	16.367	2.32	-1.00589	1	2	1	2	20	2	18.0574	1	1	2	1	1
1202	57	1	21.7	22.1	22.1	21.9667	17.3498	2.39	1.93174	2	1	4	2	23	2	16.7342	1	1	2	2	2
1203	51	1	13.5	13.9	13.5	13.6333	11.885	1.97	0.887479	2	1	4	2	23	2	18.6011	3	1	2	2	1
1204	57	1	18	18	18.4	18.1333	17.3498	2.39	0.327838	2	1	4	2	36	4	17.7608	1	1	2	1	3
1205	56	1	13.1	13.1	12.7	12.9667	16.367	2.32	-1.46566	1	2	1	2	26	5	18.0141	1	1	2	1	5
1206	57	1	11.4	11.4	11.4	11.4	17.3498	2.39	-2.48946	1	3	2	1	22	2	19.9556	3	1	2	2	2
1207	49	1	11	11	10.6	10.8667	10.2938	1.83	0.313042	2	1	4	2	26	5	17.9995	1	1	2	2	1
1208	52	1	12.7	13.1	12.7	12.8333	12.7238	2.04	0.0536928	2	1	4	2	24	2	23.9556	3	1	2	2	5
1209	58	1	12.3	12.7	12.3	12.4333	18.3614	2.46	-2.40978	1	3	2	1	21	2	17.4667	1	1	2	2	5
1210	56	1	14.7	15.5	15.5	15.2333	16.367	2.32	-0.488649	1	1	4	2	20	2	16.0867	1	1	2	2	3
1211	59	1	15.9	16.3	16.8	16.3333	19.4018	2.53	-1.21283	1	2	1	2	23	2	20.5945	3	1	2	2	5
1212	49	1	11.9	12.7	11.9	12.1667	10.2938	1.83	1.02342	2	1	4	2	29	5	25.4125	2	1	2	2	5
1213	41	1	12.3	12.7	12.7	12.5667	5.081	1.27	5.89423	2	1	4	2	22	2	16.6432	1	1	2	1	2
1214	57	1	22.1	22.5	22.5	22.3667	17.3498	2.39	2.09911	2	1	4	2	25	5	17.8626	1	1	2	2	5
1215	47	1	15.5	15.9	15.5	15.6333	8.8178	1.69	4.03286	2	1	4	2	24	2	20.4079	3	1	2	2	2
1216	46	1	10.2	10.2	10.2	10.2	8.123	1.62	1.2821	2	1	4	2	25	5	17.8806	1	1	2	2	3
1217	58	1	15.5	14.7	15.1	15.1	18.3614	2.46	-1.32577	1	2	1	2	26	5	21.4865	3	1	2	2	2
1218	53	1	13.1	12.7	12.7	12.8333	13.5914	2.11	-0.359273	1	1	4	2	22	2	19.2784	3	1	2	2	3
1219	52	1	10.2	10	10.2	10.1333	12.7238	2.04	-1.26984	1	2	1	2	22	2	17.5207	1	1	2	2	3
1220	53	1	11.1	11	11.1	11.0667	13.5914	2.11	-1.19656	1	2	1	2	22	2	22.22	3	1	2	2	3
1221	59	1	23.7	23.3	22.9	23.3	19.4018	2.53	1.54079	2	1	4	2	23	2	25.0464	2	1	2	2	5
1222	56	1	12.3	11.9	11.9	12.0333	16.367	2.32	-1.86796	1	2	1	2	23	2	17.6056	1	1	2	2	5
1223	56	1	13.1	13.5	13.5	13.3667	16.367	2.32	-1.29325	1	2	1	2	24	2	17.0925	1	1	2	2	5
1224	59	1	37.2	37.6	37.2	37.3333	19.4018	2.53	7.08756	2	1	4	2	21	2	19.7294	3	1	2	1	1
1225	57	1	15.9	16.3	15.9	16.0333	17.3498	2.39	-0.550823	1	1	4	2	23	2	18.6222	3	1	2	2	4
1226	54	1	18.8	17.2	17.6	17.8667	14.4878	2.18	1.54994	2	1	4	2	24	2	22.4248	3	1	2	2	3
1227	57	1	24.5	24.5	24.1	24.3667	17.3498	2.39	2.93593	2	1	4	2	31	3	23.5708	3	1	2	2	5
1228	57	1	18.8	19.2	19.6	19.2	17.3498	2.39	0.774142	2	1	4	2	26	5	22.5333	3	1	2	2	4
1229	56	1	17.6	18.8	18	18.1333	16.367	2.32	0.761351	2	1	4	2	21	2	17.1275	1	1	2	1	5
1230	54	1	16.6	16.9	16.6	16.7	14.4878	2.18	1.01477	2	1	4	2	25	5	18.8059	3	1	2	2	4
1231	49	1	11	10.6	11	10.8667	10.2938	1.83	0.313042	2	1	4	2	24	2	19.1871	3	1	2	2	5
1232	52	1	18.4	18.4	18.8	18.5333	12.7238	2.04	2.84781	2	1	4	2	40	4	22.7738	3	1	2	2	5
1233	51	1	15.1	15.1	15.9	15.3667	11.885	1.97	1.76734	2	1	4	2	30	3	24.0346	3	1	2	2	4
1234	53	1	18.4	18.4	18.6	18.4667	13.5914	2.11	2.31055	2	1	4	2	34	3	24.2823	3	1	2	2	3
1235	52	1	13.5	13.1	13.1	13.2333	12.7238	2.04	0.249771	2	1	4	2	24	2	17.0263	1	1	2	2	1
1236	51	1	10.1	10.5	10.8	10.4667	11.885	1.97	-0.719966	1	1	4	2	30	3	15.4102	1	1	2	2	4
1237	52	1	31.5	31.1	30.7	31.1	12.7238	2.04	9.00794	2	1	4	2	30	3	19.5637	3	1	2	2	5
1238	57	1	16.3	17.2	16.8	16.7667	17.3498	2.39	-0.243989	1	1	4	2	26	5	19.548	3	1	2	2	4
1239	51	1	13.1	13.1	13.5	13.2333	11.885	1.97	0.684433	2	1	4	2	27	5	23.4958	3	1	2	2	4
1240	54	1	11	10.2	10.6	10.6	14.4878	2.18	-1.78339	1	2	1	2	24	2	21.6	3	1	2	2	5
1241	51	1	11.2	11.5	11.5	11.4	11.885	1.97	-0.246193	1	1	4	2	25	5	16.8887	1	1	2	2	3
1242	51	1	9.8	10.1	10.1	10	11.885	1.97	-0.956853	1	1	4	2	21	2	16.7819	1	1	2	2	5
1243	54	1	15.9	16.3	15.9	16.0333	14.4878	2.18	0.70896	2	1	4	2	27	5	19.8656	3	1	2	2	5
1244	52	1	15.9	15.1	15.5	15.5	12.7238	2.04	1.36088	2	1	4	2	25	5	17.9141	1	1	2	2	2
1245	58	1	11.4	11	11.4	11.2667	18.3614	2.46	-2.88404	1	3	2	1	24	2	20.6641	3	1	2	2	5
1246	59	1	17.2	17.6	17.6	17.4667	19.4018	2.53	-0.764875	1	1	4	2	23	2	17.3333	1	1	2	2	5
1247	59	1	21.7	21.7	22.1	21.8333	19.4018	2.53	0.96108	2	1	4	2	24	2	23.7269	3	1	2	2	2
1248	58	1	20.6	20.4	20.4	20.4667	18.3614	2.46	0.855799	2	1	4	2	26	5	18.9273	3	1	2	2	1
1249	52	1	13.3	12.6	12.3	12.7333	12.7238	2.04	0.0046732	2	1	4	2	27	5	26.0953	2	1	2	2	5
1250	58	1	11.4	11	11.4	11.2667	18.3614	2.46	-2.88404	1	3	2	1	25	5	17.808	1	1	2	2	1
1251	49	1	12.3	11	12.3	11.8667	10.2938	1.83	0.85949	2	1	4	2	24	2	26.5798	2	1	2	2	4
1252	42	1	18	18.4	18	18.1333	5.6318	1.34	9.3295	2	1	4	2	28	5	19.8217	3	1	2	2	4
1253	59	1	22.5	22.1	22.9	22.5	19.4018	2.53	1.22458	2	1	4	2	28	5	20.2222	3	1	2	2	5
1254	51	1	15.1	15.5	15.5	15.3667	11.885	1.97	1.76734	2	1	4	2	22	2	20.473	3	1	2	2	3
1255	48	1	12.7	11.9	12.3	12.3	9.5414	1.76	1.56739	2	1	4	2	28	5	19.259	3	1	2	1	2
1256	51	1	19.2	19.6	19.6	19.4667	11.885	1.97	3.84856	2	1	4	2	23	2	16.2895	1	1	2	2	4
1257	50	1	14.3	14.7	14.3	14.4333	11.075	1.9	1.76754	2	1	4	2	32	3	18.5603	3	1	2	2	5
1258	53	1	14.7	14.3	14.3	14.4333	13.5914	2.11	0.399021	2	1	4	2	29	5	19.5014	3	1	2	1	2
1259	56	1	11.9	12.3	12.3	12.1667	16.367	2.32	-1.81049	1	2	1	2	27	5	23.573	3	1	2	2	5
1260	59	1	20.4	20	19.6	20	19.4018	2.53	0.236443	2	1	4	2	30	3	18.8464	3	1	2	2	5
1261	55	2	10.09	10.1	10.09	10.09	15.413	2.25	-2.36578	1	3	2	1	26	5	18.3951	1	1	2	2	5
1262	51	1	12.3	11.4	11.9	11.8667	11.885	1.97	-0.00930626	1	1	4	2	24	2	20.1665	3	1	2	2	2
1263	45	1	11.4	11.9	11.9	11.7333	7.457	1.55	2.75892	2	1	4	2	27	5	19.122	3	1	2	1	2
1264	58	1	14.7	14.3	14.7	14.5667	18.3614	2.46	-1.54257	1	2	1	2	28	5	21.889	3	1	2	2	5
1265	53	1	10.6	10.2	10.6	10.4667	13.5914	2.11	-1.48092	1	2	1	2	29	5	19.5167	3	1	2	2	3
1266	53	1	12.3	11.9	11.4	11.8667	13.5914	2.11	-0.817409	1	1	4	2	23	2	16.7028	1	1	2	2	3
1267	79	2	23.1	24	23.1	23.4	46.2578	3.93	-5.81623	1	4	3	1	24	2	19.1075	3	1	2	2	3
1268	63	1	21.2	19.7	20.2	20.3667	23.8514	2.81	-1.24012	1	2	1	2	22	2	18.4747	1	1	2	2	2
1269	64	1	24	24.5	24.5	24.3333	25.0358	2.88	-0.243912	1	1	4	2	25	5	19.8509	3	1	2	2	3
1270	69	1	48.5	47.5	48.1	48.0333	31.3898	3.23	5.1528	2	1	4	2	40	4	16.547	1	1	2	1	1
1271	70	1	27.4	26.9	26.9	27.0667	32.747	3.3	-1.72131	1	2	1	2	26	5	18.8452	3	1	2	2	4
1272	69	1	32.7	32.2	32.2	32.3667	31.3898	3.23	0.302436	2	1	4	2	21	2	17.0245	1	1	2	2	3
1273	63	1	16	16.8	17.3	16.7	23.8514	2.81	-2.54498	1	3	2	1	28	5	19.2277	3	1	2	2	4
1274	67	1	19.7	20.2	20.7	20.2	28.7618	3.09	-2.77081	1	3	2	1	32	3	20.4503	3	1	2	1	3
1275	67	1	29.8	29.8	30.3	29.9667	28.7618	3.09	0.389924	2	1	4	2	24	2	20.3716	3	1	2	2	3
1276	68	1	31.3	30.8	30.8	30.9667	30.0614	3.16	0.286477	2	1	4	2	25	5	17.3484	1	1	2	2	5
1277	65	1	25	24.5	25	24.8333	26.249	2.95	-0.479887	1	1	4	2	33	3	19.9762	3	1	2	2	2
1278	66	1	27.4	26.9	26.9	27.0667	27.491	3.02	-0.140508	1	1	4	2	25	5	14.1598	1	1	2	2	3
1279	65	1	23.6	23.6	24.5	23.9	26.249	2.95	-0.796271	1	1	4	2	21	2	18.9386	3	1	2	1	4
1280	63	1	23.1	23.6	23.1	23.2667	23.8514	2.81	-0.20809	1	1	4	2	26	5	20.082	3	1	2	2	2
1281	61	1	21.2	21.6	21.2	21.3333	21.569	2.67	-0.0882647	1	1	4	2	28	5	19.7384	3	1	2	1	2
1282	65	1	41.4	40.9	40.9	41.0667	26.249	2.95	5.02294	2	1	4	2	26	5	15.8241	1	1	2	1	1
1283	74	1	38	37.5	37.5	37.6667	38.4638	3.58	-0.222663	1	1	4	2	28	5	18.8452	3	1	2	1	1
1284	63	1	31.3	30.3	30.3	30.6333	23.8514	2.81	2.4135	2	1	4	2	30	3	20.8117	3	1	2	1	2
1285	77	1	41.8	41.4	40.9	41.3667	43.0538	3.79	-0.445154	1	1	4	2	26	5	18.3105	1	1	2	2	5
1286	61	1	18.3	18.8	18.3	18.4667	21.569	2.67	-1.16192	1	2	1	2	22	2	19.8238	3	1	2	2	3
1287	76	1	45.2	46.2	46.6	46	41.495	3.72	1.21102	2	1	4	2	32	3	24.098	3	1	2	2	5
1288	76	1	38.9	38	38	38.3	41.495	3.72	-0.858871	1	1	4	2	25	5	26.1427	2	1	2	2	5
1289	72	1	19.2	18.8	19.2	19.0667	35.5478	3.44	-4.79103	1	4	3	1	27	5	27.9495	2	1	2	2	5
1290	66	1	22.6	22.1	22.6	22.4333	27.491	3.02	-1.67472	1	2	1	2	23	2	20.2595	3	1	2	2	4
1291	71	1	37.5	38	38	37.8333	34.133	3.37	1.09802	2	1	4	2	29	5	20.8051	3	1	2	1	1
1292	77	1	47.1	46.6	46.6	46.7667	43.0538	3.79	0.979648	2	1	4	2	22	2	19.313	3	1	2	2	3
1293	71	1	23.6	23.1	23.6	23.4333	34.133	3.37	-3.17498	1	4	3	1	22	2	18.1714	1	1	2	2	3
1294	66	1	42.8	43.8	43.3	43.3	27.491	3.02	5.23477	2	1	4	2	21	2	19.7384	3	1	2	2	3
1295	61	1	17.8	18.3	17.8	17.9667	21.569	2.67	-1.34919	1	2	1	2	22	2	21.6413	3	1	2	2	4
1296	63	1	21.2	22.6	22.6	22.1333	23.8514	2.81	-0.611412	1	1	4	2	25	5	19.2306	3	1	2	2	5
1297	79	1	38.5	38.9	38.5	38.6333	46.2578	3.93	-1.94007	1	2	1	2	28	5	22	3	1	2	2	5
1298	70	1	19.2	18.4	19.2	18.9333	32.747	3.3	-4.18596	1	4	3	1	22	2	22.9819	3	1	2	1	1
1299	75	1	17.8	16.8	16.3	16.9667	39.965	3.65	-6.30091	1	4	3	1	26	5	19.5646	3	1	2	1	1
1300	62	1	21.6	21.2	20.7	21.1667	22.6958	2.74	-0.558078	1	1	4	2	24	2	19.1854	3	1	2	1	1
1301	73	1	28.4	27.9	28.9	28.4	36.9914	3.51	-2.44769	1	3	2	1	21	2	23.8327	3	1	2	2	1
1302	68	1	33.2	32.7	32.2	32.7	30.0614	3.16	0.835	2	1	4	2	24	2	22.0317	3	1	2	2	5
1303	77	1	32.7	33.2	32.2	32.7	43.0538	3.79	-2.73187	1	3	2	1	29	5	18.9524	3	1	2	2	5
1304	78	1	46.6	47.1	47.6	47.1	44.6414	3.86	0.636943	2	1	4	2	20	2	15.4042	1	1	2	2	5
1305	61	1	27.4	27	27.4	27.2667	21.569	2.67	2.13396	2	1	4	2	29	5	28.1722	2	1	2	2	5
1306	65	1	21.2	20.7	21.6	21.1667	26.249	2.95	-1.72282	1	2	1	2	26	5	20.2913	3	1	2	2	5
1307	74	1	38.5	38	37.5	38	38.4638	3.58	-0.129553	1	1	4	2	23	2	20.0694	3	1	2	2	2
1308	73	2	37.5	37	37	37.1667	38.99	3.51	-0.519468	1	1	4	2	21	2	20.3156	3	1	2	2	1
1309	61	1	17.3	16.8	17.3	17.1333	21.569	2.67	-1.6613	1	2	1	2	23	2	24.7445	3	1	2	2	3
1310	64	1	19.2	18.8	19.2	19.0667	25.0358	2.88	-2.07262	1	3	2	1	20	2	19.0467	3	1	2	1	1
1311	60	1	20.2	19.7	20.2	20.0333	20.471	2.6	-0.168333	1	1	4	2	34	3	25.8876	2	1	2	2	5
1312	71	1	30.8	30.3	31.3	30.8	34.133	3.37	-0.989021	1	1	4	2	28	5	25.4985	2	1	2	2	5
1313	67	1	18.3	17.8	18.3	18.1333	28.7618	3.09	-3.43963	1	4	3	1	26	5	17.924	1	1	2	2	3
1314	67	1	24.4	24.5	24.6	24.5	28.7618	3.09	-1.37922	1	2	1	2	32	3	21.0916	3	1	2	1	4
1315	72	1	40.9	39.4	39.4	39.9	35.5478	3.44	1.26517	2	1	4	2	31	3	19.1702	3	1	2	2	5
1316	64	1	21.6	21.2	21.6	21.4667	25.0358	2.88	-1.23928	1	2	1	2	28	5	27.8588	2	1	2	2	5
1317	75	1	27.4	26.9	26.9	27.0667	39.965	3.65	-3.53379	1	4	3	1	24	2	18.3296	1	1	2	1	1
1318	69	1	32.7	33.2	33.2	33.0333	31.3898	3.23	0.508834	2	1	4	2	31	3	21.8144	3	1	2	2	2
1319	77	1	30.3	31.3	30.8	30.8	43.0538	3.79	-3.23319	1	4	3	1	24	2	16.5517	1	1	2	1	1
1320	78	1	37.5	38	38.5	38	44.6414	3.86	-1.72057	1	2	1	2	27	5	19.3163	3	1	2	1	1
1321	66	1	21.2	22.1	21.6	21.6333	27.491	3.02	-1.93962	1	2	1	2	19	1	16.8418	1	1	2	2	1
1322	61	1	17.8	16.8	17.3	17.3	21.569	2.67	-1.59888	1	2	1	2	21	2	23.2389	3	1	2	2	5
1323	61	1	23.6	24	24	23.8667	21.569	2.67	0.860549	2	1	4	2	27	5	24.1655	3	1	2	2	5
1324	76	1	48.6	49	48.6	48.7333	41.495	3.72	1.94579	2	1	4	2	22	2	17.3028	1	1	2	2	2
1325	70	1	14.4	13.9	14.4	14.2333	32.747	3.3	-5.6102	1	4	3	1	27	5	18.4879	1	1	2	2	4
1326	73	1	18.8	19.2	19.2	19.0667	36.9914	3.51	-5.10676	1	4	3	1	28	5	19.7644	3	1	2	2	4
1327	66	1	19.2	19.7	20.2	19.7	27.491	3.02	-2.5798	1	3	2	1	23	2	22.1612	3	1	2	1	2
1328	69	1	21.6	22.1	22.6	22.1	31.3898	3.23	-2.8761	1	3	2	1	25	5	19.6046	3	1	2	2	3
1329	75	1	40.9	40.4	41.8	41.0333	39.965	3.65	0.292694	2	1	4	2	24	2	18.6214	3	1	2	2	5
1330	79	1	40.4	41.4	41.4	41.0667	46.2578	3.93	-1.3209	1	2	1	2	20	2	20.8	3	1	2	2	1
1331	68	1	26.4	26	26.4	26.2667	30.0614	3.16	-1.20086	1	2	1	2	27	5	19.0222	3	1	2	2	1
1332	67	1	46.6	47.7	46.9	47.0667	28.7618	3.09	5.92391	2	1	4	2	22	2	16.8889	1	1	2	2	2
1333	66	1	16.8	17.3	17.8	17.3	27.491	3.02	-3.3745	1	4	3	1	25	5	20.134	3	1	2	2	1
1334	75	1	40	41.1	40	40.3667	39.965	3.65	0.110046	2	1	4	2	24	2	15.9282	1	1	2	2	2
1335	69	1	24	25	25.5	24.8333	31.3898	3.23	-2.02987	1	3	2	1	23	2	16.4354	1	1	2	2	1
1336	73	1	38	38	39.4	38.4667	36.9914	3.51	0.420304	2	1	4	2	23	2	18.7527	3	1	2	2	5
1337	64	1	20.2	21.2	20.2	20.5333	25.0358	2.88	-1.56336	1	2	1	2	28	5	25.2272	2	1	2	2	5
1338	76	1	30.3	30.7	30.3	30.4333	41.495	3.72	-2.97357	1	3	2	1	20	2	18.8519	3	1	2	1	1
1339	62	1	30.8	30.3	31.3	30.8	22.6958	2.74	2.95774	2	1	4	2	25	5	17.6722	1	1	2	2	3
1340	77	1	40.4	40.9	40.9	40.7333	43.0538	3.79	-0.61226	1	1	4	2	24	2	16.2844	1	1	2	2	3
1341	64	1	26	26.4	26.5	26.3	25.0358	2.88	0.438958	2	1	4	2	31	3	22.1329	3	1	2	2	5
1342	74	1	32.2	32.7	33.2	32.7	38.4638	3.58	-1.61	1	2	1	2	24	2	19.001	3	1	2	2	1
1343	72	1	35.6	36.1	35.6	35.7667	35.5478	3.44	0.063624	2	1	4	2	25	5	17.5837	1	1	2	2	5
1344	75	1	37.6	38	37.6	37.7333	39.965	3.65	-0.611416	1	1	4	2	39	4	13.9401	1	1	2	2	1
1345	63	1	20	20	20.4	20.1333	23.8514	2.81	-1.32316	1	2	1	2	24	2	15.5723	1	1	2	2	2
1346	69	1	26.4	26	26.4	26.2667	31.3898	3.23	-1.58611	1	2	1	2	22	2	20.3511	3	1	2	2	4
1347	62	1	15.9	15.4	15.9	15.7333	22.6958	2.74	-2.54105	1	3	2	1	25	5	17.4725	1	1	2	1	2
1348	68	1	16.3	16.3	16.8	16.4667	30.0614	3.16	-4.30213	1	4	3	1	30	3	21.4158	3	1	2	2	3
1349	64	1	24	24	24.5	24.1667	25.0358	2.88	-0.301782	1	1	4	2	24	2	25.9033	2	1	2	2	2
1350	65	1	31.3	31.7	32.2	31.7333	26.249	2.95	1.8591	2	1	4	2	20	2	18.0262	1	1	2	1	4
1351	65	1	22.6	22.1	22.6	22.4333	26.249	2.95	-1.29345	1	2	1	2	27	5	17.3333	1	1	2	1	2
1352	62	1	26	25	25	25.3333	22.6958	2.74	0.962603	2	1	4	2	19	1	22.102	3	1	2	2	5
1353	63	1	15.4	15.9	15.9	15.7333	23.8514	2.81	-2.88899	1	3	2	1	26	5	25.8222	2	1	2	2	4
1354	60	1	24.5	23.1	23.6	23.7333	20.471	2.6	1.25474	2	1	4	2	25	5	19.0275	3	1	2	1	1
1355	61	1	16.8	15.4	15.4	15.8667	21.569	2.67	-2.13571	1	3	2	1	20	2	17.788	1	1	2	2	5
1356	68	1	17.8	18.3	18.3	18.1333	30.0614	3.16	-3.7747	1	4	3	1	24	2	21.575	3	1	2	2	2
1357	67	2	19.7	20.2	19.7	19.8667	28.7618	3.09	-2.87868	1	3	2	1	29	5	27.0169	2	1	2	2	4
1358	64	1	22.6	23.1	23.1	22.9333	25.0358	2.88	-0.730023	1	1	4	2	27	5	19.8392	3	1	2	2	3
1359	63	1	14.4	14.9	14.9	14.7333	23.8514	2.81	-3.24486	1	4	3	1	26	5	24.1839	3	1	2	1	3
1360	75	1	23.6	24	24	23.8667	39.965	3.65	-4.4105	1	4	3	1	26	5	22.602	3	1	2	1	3
1361	78	1	50.5	51	51	50.8333	44.6414	3.86	1.60413	2	1	4	2	24	2	19.4485	3	1	2	2	2
1362	80	1	37.5	38	38	37.8333	47.903	4	-2.51742	1	3	2	1	25	5	15.9494	1	1	2	2	3
1363	74	1	40.4	41.4	41.4	41.0667	38.4638	3.58	0.727058	2	1	4	2	35	4	20.992	3	1	2	2	3
1364	75	1	18	19.2	18.4	18.5333	39.965	3.65	-5.87169	1	4	3	1	26	5	27.6114	2	1	2	2	2
1365	62	1	16.3	15.9	16.3	16.1667	22.6958	2.74	-2.3829	1	3	2	1	26	5	17.6568	1	1	2	2	3
1366	66	1	22.6	22.1	22.6	22.4333	27.491	3.02	-1.67472	1	2	1	2	23	2	20.0753	3	1	2	2	1
1367	65	1	20.7	21.2	20.2	20.7	26.249	2.95	-1.88102	1	2	1	2	25	5	23.1652	3	1	2	2	4
1368	64	1	18.8	17.8	18.8	18.4667	25.0358	2.88	-2.28095	1	3	2	1	23	2	17.9416	1	1	2	2	2
1369	70	1	25.5	26	26	25.8333	32.747	3.3	-2.09505	1	3	2	1	23	2	17.7041	1	1	2	2	3
1370	65	1	27.4	26.4	26.4	26.7333	26.249	2.95	0.164181	2	1	4	2	26	5	17.0299	1	1	2	2	3
1371	70	1	16.3	16.8	16.8	16.6333	32.747	3.3	-4.88293	1	4	3	1	23	2	22.7263	3	1	2	2	4
1372	70	1	21.2	21.6	21.6	21.4667	32.747	3.3	-3.41828	1	4	3	1	26	5	16.6251	1	1	2	2	5
1373	66	1	30.3	30.8	30.3	30.4667	27.491	3.02	0.98532	2	1	4	2	26	5	17.4119	1	1	2	1	1
1374	67	1	14.9	14.4	14.4	14.5667	28.7618	3.09	-4.59389	1	4	3	1	29	5	26.0137	2	1	2	2	3
1375	74	1	19.2	20.2	20.2	19.8667	38.4638	3.58	-5.19473	1	4	3	1	20	2	23.3583	3	1	2	2	1
1376	60	1	17.3	18.8	17.3	17.8	20.471	2.6	-1.02731	1	2	1	2	22	2	25.1445	2	1	2	2	5
1377	78	1	18.3	19.2	19.2	18.9	44.6414	3.86	-6.66876	1	4	3	1	24	2	24.6826	3	1	2	2	4
1378	65	1	25.5	26	25.5	25.6667	26.249	2.95	-0.197401	1	1	4	2	25	5	24.4235	3	1	2	2	3
1379	70	1	40.9	39.9	40.4	40.4	32.747	3.3	2.31909	2	1	4	2	37	4	23.3293	3	1	2	1	1
1380	61	1	19.2	19.7	20.7	19.8667	21.569	2.67	-0.637578	1	1	4	2	29	5	20.7341	3	1	2	2	3
1381	76	1	44.2	43.8	44.2	44.0667	41.495	3.72	0.691308	2	1	4	2	24	2	21.7857	3	1	2	1	1
1382	64	1	34.1	33.2	33.7	33.6667	25.0358	2.88	2.99683	2	1	4	2	40	4	25.4923	2	1	2	2	4
1383	77	1	22.6	23.6	23.6	23.2667	43.0538	3.79	-5.22088	1	4	3	1	26	5	24.5825	3	1	2	2	1
1384	61	1	22.1	21.6	22.1	21.9333	21.569	2.67	0.136454	2	1	4	2	24	2	21.0171	3	1	2	2	1
1385	63	1	14.4	13.9	14.4	14.2333	23.8514	2.81	-3.4228	1	4	3	1	20	2	19.2444	3	1	2	2	5
1386	77	1	20.2	20.7	20.2	20.3667	43.0538	3.79	-5.98605	1	4	3	1	26	5	24.1778	3	1	2	2	5
1387	63	1	21.2	20.7	20.7	20.8667	23.8514	2.81	-1.06218	1	2	1	2	18	1	17.0924	1	1	2	2	3
1388	71	1	32.7	33.2	33.2	33.0333	34.133	3.37	-0.326311	1	1	4	2	27	5	19.1822	3	1	2	2	4
1389	68	1	36.5	37	37.5	37	30.0614	3.16	2.19576	2	1	4	2	22	2	26.3589	2	1	2	2	5
1390	72	1	14.4	13.9	14.4	14.2333	35.5478	3.44	-6.19607	1	4	3	1	25	5	26.8697	2	1	2	2	4
1391	64	1	28.6	29.4	29.4	29.1333	25.0358	2.88	1.42275	2	1	4	2	20	2	20.1333	3	1	2	2	1
1392	70	1	17.3	17.8	17.8	17.6333	32.747	3.3	-4.5799	1	4	3	1	23	2	26.571	2	1	2	2	2
1393	69	1	24.5	25.5	25.5	25.1667	31.3898	3.23	-1.92667	1	2	1	2	26	5	19.0067	3	1	2	2	1
1394	69	1	43.3	43.8	43.3	43.4667	31.3898	3.23	3.73897	2	1	4	2	26	5	17.9864	1	1	2	2	5
1395	73	1	34.1	34.6	34.1	34.2667	36.9914	3.51	-0.776277	1	1	4	2	20	2	19.1497	3	1	2	2	3
1396	60	1	17.8	17.2	16.8	17.2667	20.471	2.6	-1.23244	1	2	1	2	22	2	21.8774	3	1	2	2	5
1397	70	1	19.7	18.3	19.2	19.0667	32.747	3.3	-4.14556	1	4	3	1	26	5	22.4059	3	1	2	2	5
1398	75	1	28.4	27.4	27.4	27.7333	39.965	3.65	-3.35114	1	4	3	1	32	3	19.7349	3	1	2	2	2
1399	66	1	23.6	24	23.6	23.7333	27.491	3.02	-1.24426	1	2	1	2	20	2	20.9551	3	1	2	1	1
1400	62	2	12	12.5	12.5	12.3333	26.7	2.74	-5.24331	1	4	3	1	25	5	17.5727	1	1	2	2	2
1401	63	1	24.5	25	25	24.8333	23.8514	2.81	0.349442	2	1	4	2	27	5	15.4934	1	1	2	2	4
1402	70	1	14.4	14.9	14.4	14.5667	32.747	3.3	-5.50919	1	4	3	1	23	2	24.6836	3	1	2	1	1
1403	73	1	15.4	15.9	15.4	15.5667	36.9914	3.51	-6.10391	1	4	3	1	33	3	22.2512	3	1	2	2	4
1404	64	1	25.5	25	24.5	25	25.0358	2.88	-0.0124306	1	1	4	2	25	5	18.6315	3	1	2	2	2
1405	79	1	44.2	44.7	44.2	44.3667	46.2578	3.93	-0.481204	1	1	4	2	26	5	21.3398	3	1	2	1	1
1406	64	1	34.6	33.7	34.1	34.1333	25.0358	2.88	3.15887	2	1	4	2	23	2	20.7111	3	1	2	2	2
1407	65	1	26.9	27.4	27.4	27.2333	26.249	2.95	0.333672	2	1	4	2	23	2	19.6024	3	1	2	2	4
1408	71	1	24	23.6	24	23.8667	34.133	3.37	-3.04639	1	4	3	1	28	5	19.1854	3	1	2	2	4
1409	80	1	28.4	28.9	29.3	28.8667	47.903	4	-4.75908	1	4	3	1	24	2	22.1877	3	1	2	2	3
1410	63	1	24.5	25	24.5	24.6667	23.8514	2.81	0.29013	2	1	4	2	26	5	16.5042	1	1	2	2	3
1411	79	1	36.1	35.6	36.5	36.0667	46.2578	3.93	-2.59316	1	3	2	1	24	2	18.7377	3	1	2	2	3
1412	65	1	16.8	17.8	17.8	17.4667	26.249	2.95	-2.97706	1	3	2	1	25	5	18.7872	3	1	2	2	1
1413	67	1	12.5	13	13	12.8333	28.7618	3.09	-5.15484	1	4	3	1	26	5	20.2913	3	1	2	2	3
1414	68	1	23.6	23.6	23.1	23.4333	30.0614	3.16	-2.09749	1	3	2	1	22	2	17.7521	1	1	2	2	4
1415	80	1	30.3	30.8	30.8	30.6333	47.903	4	-4.31742	1	4	3	1	23	2	20.0238	3	1	2	2	1
1416	61	1	26.4	25	26.4	25.9333	21.569	2.67	1.63458	2	1	4	2	27	5	20.3214	3	1	2	2	5
1417	67	1	25.5	24.5	25	25	28.7618	3.09	-1.21741	1	2	1	2	22	2	14.5705	1	1	2	2	5
1418	67	1	18.3	19.2	18.8	18.7667	28.7618	3.09	-3.23467	1	4	3	1	27	5	24.5384	3	1	2	2	5
1419	68	1	21.2	21.6	21.2	21.3333	30.0614	3.16	-2.76205	1	3	2	1	20	2	17.776	1	1	2	2	4
1420	68	1	17.3	17.8	17.8	17.6333	30.0614	3.16	-3.93293	1	4	3	1	25	5	17.3403	1	1	2	2	4
1421	63	1	17.8	18.3	17.8	17.9667	23.8514	2.81	-2.09421	1	3	2	1	22	2	22.9975	3	1	2	2	1
1422	66	1	26.4	27.4	26.9	26.9	27.491	3.02	-0.195695	1	1	4	2	26	5	18.8265	3	1	2	2	2
1423	77	1	18.8	18.3	18.8	18.6333	43.0538	3.79	-6.44339	1	4	3	1	25	5	17.6018	1	1	2	2	3
1424	75	1	43.3	42.3	43.3	42.9667	39.965	3.65	0.822374	2	1	4	2	25	5	20.6874	3	1	2	2	3
1425	65	1	20.7	20.2	20.2	20.3667	26.249	2.95	-1.99401	1	2	1	2	21	2	18.8472	3	1	2	2	5
1426	66	1	35.6	36.5	35.1	35.7333	27.491	3.02	2.72925	2	1	4	2	22	2	18.2553	1	1	2	2	3
1427	68	1	25	25.5	25	25.1667	30.0614	3.16	-1.54897	1	2	1	2	25	5	20.3527	3	1	2	1	3
1428	71	1	21.6	20.7	21.6	21.3	34.133	3.37	-3.80801	1	4	3	1	26	5	23.2521	3	1	2	2	4
1429	60	1	11.1	10.1	10.6	10.6	20.471	2.6	-3.79654	1	4	3	1	24	2	16.1267	1	1	2	2	2
1430	71	1	42.8	41.8	43.8	42.8	34.133	3.37	2.57181	2	1	4	2	18	1	17.3158	1	1	2	2	3
1431	65	1	17.3	17.8	17.3	17.4667	26.249	2.95	-2.97706	1	3	2	1	27	5	18.7636	3	1	2	1	3
1432	69	1	21.6	20.7	21.2	21.1667	31.3898	3.23	-3.16506	1	4	3	1	22	2	19.101	3	1	2	2	3
1433	65	1	20.2	20.7	20.7	20.5333	26.249	2.95	-1.93751	1	2	1	2	24	2	20.4082	3	1	2	2	2
1434	60	1	17.8	17.3	17.3	17.4667	20.471	2.6	-1.15551	1	2	1	2	24	2	19.3829	3	1	2	2	4
1435	79	1	49.5	49	50.5	49.6667	46.2578	3.93	0.867396	2	1	4	2	21	2	17.2265	1	1	2	1	3
1436	73	1	20.6	20.2	20.2	20.3333	36.9914	3.51	-4.74589	1	4	3	1	23	2	19.1571	3	1	2	1	1
1437	67	1	30.3	30.8	31.3	30.8	28.7618	3.09	0.659612	2	1	4	2	20	2	22.1716	3	1	2	1	2
1438	64	1	26.4	25.8	27.9	26.7	25.0358	2.88	0.577847	2	1	4	2	30	3	20.0189	3	1	2	2	5
1439	79	1	48.1	48.6	49	48.5667	46.2578	3.93	0.587498	2	1	4	2	25	5	20.2243	3	1	2	1	1
1440	75	1	51.9	52.4	51	51.7667	39.965	3.65	3.23333	2	1	4	2	20	2	20.8763	3	1	2	2	2
1441	62	1	23.1	24.5	24	23.8667	22.6958	2.74	0.427324	2	1	4	2	29	5	14.8321	1	1	2	2	4
1442	74	1	41.8	40.7	41.1	41.2	38.4638	3.58	0.764302	2	1	4	2	27	5	22.6281	3	1	2	2	4
1443	78	1	43.8	44.7	43.3	43.9333	44.6414	3.86	-0.183437	1	1	4	2	25	5	17.9623	1	1	2	1	3
1444	68	1	18.3	18.3	19.7	18.7667	30.0614	3.16	-3.57428	1	4	3	1	24	2	17.2343	1	1	2	1	2
1445	78	1	36.5	37.5	38	37.3333	44.6414	3.86	-1.89328	1	2	1	2	16	1	22.9706	3	1	2	1	1
1446	62	1	15.1	15.5	15.1	15.2333	22.6958	2.74	-2.72353	1	3	2	1	34	3	15.9421	1	1	2	1	1
1447	67	1	20.2	20.2	21.2	20.5333	28.7618	3.09	-2.66293	1	3	2	1	21	2	19.1677	3	1	2	2	3
1448	68	1	15.9	16.3	16.3	16.1667	30.0614	3.16	-4.39707	1	4	3	1	26	5	18.0914	1	1	2	1	1
1449	76	1	43.3	44.1	44.1	43.8333	41.495	3.72	0.628584	2	1	4	2	23	2	19.2628	3	1	2	2	4
1450	71	1	16.8	16.3	17.3	16.8	34.133	3.37	-5.14332	1	4	3	1	31	3	21.1887	3	1	2	1	2
1451	60	1	13.9	14.9	13.9	14.2333	20.471	2.6	-2.3991	1	3	2	1	21	2	25.0824	2	1	2	1	1
1452	65	1	21.6	22.1	21.6	21.7667	26.249	2.95	-1.51944	1	2	1	2	21	2	18.0913	1	1	2	2	3
1453	71	1	20.7	20.2	20.2	20.3667	34.133	3.37	-4.08497	1	4	3	1	24	2	20.5644	3	1	2	2	2
1454	71	1	28.9	27.9	29.8	28.8667	34.133	3.37	-1.56271	1	2	1	2	27	5	22.0777	3	1	2	2	5
1455	66	1	13.1	13.5	13.1	13.2333	27.491	3.02	-4.72108	1	4	3	1	20	2	19.2588	3	1	2	2	3
1456	68	1	26.9	27.9	27.9	27.5667	30.0614	3.16	-0.789473	1	1	4	2	18	1	23.4763	3	1	2	1	3
1457	63	1	25.5	24	24.5	24.6667	23.8514	2.81	0.29013	2	1	4	2	23	2	17.8884	1	1	2	2	1
1458	74	1	44.4	44.7	44.7	44.6	38.4638	3.58	1.71402	2	1	4	2	25	5	18.6613	3	1	2	1	1
1459	74	2	20.7	21.6	21.6	21.3	38.4638	3.58	-4.79436	1	4	3	1	29	5	26.5733	2	1	2	1	2
1460	62	1	16.8	16.3	16.8	16.6333	22.6958	2.74	-2.21258	1	3	2	1	27	5	20.0887	3	1	2	2	5
1461	64	1	12	13.5	13.7	13.0667	25.0358	2.88	-4.15595	1	4	3	1	25	5	23.8942	3	1	2	2	4
1462	68	1	32.2	31.3	31.7	31.7333	30.0614	3.16	0.529093	2	1	4	2	24	2	18.3776	1	1	2	1	2
1463	65	1	13	12	12	12.3333	26.249	2.95	-4.71718	1	4	3	1	19	1	21.7691	3	1	2	2	4
1464	67	1	26.4	26.4	26.4	26.4	28.7618	3.09	-0.764337	1	1	4	2	22	2	19.1658	3	1	2	2	4
1465	67	1	26.4	25	25	25.4667	28.7618	3.09	-1.06639	1	2	1	2	24	2	19.7676	3	1	2	1	2
1466	74	1	22.6	22.1	23.1	22.6	38.4638	3.58	-4.43123	1	4	3	1	22	2	24.3608	3	1	2	2	2
1467	72	1	25	25.5	25	25.1667	35.5478	3.44	-3.01777	1	4	3	1	23	2	22.8862	3	1	2	2	4
1468	67	1	29.2	28.8	29.2	29.0667	28.7618	3.09	0.0986624	2	1	4	2	28	5	20.9836	3	1	2	1	3
1469	72	1	19.7	20.2	19.7	19.8667	35.5478	3.44	-4.55847	1	4	3	1	24	2	16.9573	1	1	2	1	1
1470	70	1	28.2	28.4	27.4	28	32.747	3.3	-1.43848	1	2	1	2	23	2	19.2444	3	1	2	2	2
1471	65	1	22.1	22.6	22.6	22.4333	26.249	2.95	-1.29345	1	2	1	2	21	2	23.0222	3	1	2	2	4
1472	65	1	20.2	20.2	20.2	20.2	26.249	2.95	-2.05051	1	3	2	1	24	2	25.0156	2	1	2	2	5
1473	74	1	41.8	40.8	41.5	41.3667	38.4638	3.58	0.810857	2	1	4	2	32	3	20.4082	3	1	2	2	4
1474	70	2	26.9	26.4	26.9	26.7333	32.747	3.3	-1.82232	1	2	1	2	24	2	20.03	3	1	2	1	1
1475	66	1	40.4	41.4	39.8	40.5333	27.491	3.02	4.31865	2	1	4	2	35	4	19.3685	3	1	2	1	3
1476	73	1	25	25.5	25	25.1667	36.9914	3.51	-3.36887	1	4	3	1	21	2	19.0222	3	1	2	2	2
1477	61	1	25.3	25	25.3	25.2	21.569	2.67	1.35993	2	1	4	2	26	5	19.01	3	1	2	1	1
1478	78	1	23.1	23.4	23.7	23.4	44.6414	3.86	-5.50295	1	4	3	1	27	5	21.0773	3	1	2	2	2
1479	63	1	23.8	24.5	24.2	24.1667	23.8514	2.81	0.112195	2	1	4	2	21	2	22.1645	3	1	2	2	5
1480	66	1	20.9	21.3	20.6	20.9333	27.491	3.02	-2.17141	1	3	2	1	24	2	18.9671	3	1	2	2	3
1481	62	1	16.8	16.8	17.3	16.9667	22.6958	2.74	-2.09092	1	3	2	1	21	2	17.9247	1	1	2	2	4
1482	64	1	18.4	18.8	19.1	18.7667	25.0358	2.88	-2.17678	1	3	2	1	19	1	19.7169	3	1	2	2	5
1483	76	1	31.7	31.7	32.7	32.0333	41.495	3.72	-2.54346	1	3	2	1	26	5	21.2	3	1	2	2	3
1484	70	1	27.9	28.4	27.9	28.0667	32.747	3.3	-1.41828	1	2	1	2	24	2	20.2667	3	1	2	1	3
1485	68	1	31.3	31.9	30.8	31.3333	30.0614	3.16	0.402511	2	1	4	2	25	5	25.5884	2	1	2	2	4
1486	66	1	12.7	13.1	13	12.9333	27.491	3.02	-4.82042	1	4	3	1	20	2	18.2156	1	1	2	2	5
1487	61	1	23.1	23.1	22	22.7333	21.569	2.67	0.43608	2	1	4	2	26	5	18.7917	3	1	2	2	3
1488	66	1	43.3	44.5	43.7	43.8333	27.491	3.02	5.41137	2	1	4	2	22	2	22.3397	3	1	2	2	1
1489	67	1	22.6	22.6	21.6	22.2667	28.7618	3.09	-2.10198	1	3	2	1	28	5	17.5217	1	1	2	2	5
1490	74	1	27	28.1	27.8	27.6333	38.4638	3.58	-3.02527	1	4	3	1	21	2	23.5296	3	1	2	2	3
1491	67	1	28.9	28.9	29.3	29.0333	28.7618	3.09	0.0878749	2	1	4	2	26	5	19.0726	3	1	2	1	2
1492	75	1	45.4	45.1	45.4	45.3	39.965	3.65	1.46164	2	1	4	2	24	2	21.2312	3	1	2	2	4
1493	62	1	20.2	20.2	20.2	20.2	22.6958	2.74	-0.910876	1	1	4	2	26	5	21.889	3	1	2	2	4
1494	60	1	26.9	26	27.4	26.7667	20.471	2.6	2.42141	2	1	4	2	26	5	19.6098	3	1	2	1	2
1495	62	2	24.5	25	24.5	24.6667	22.6958	2.74	0.719294	2	1	4	2	33	3	20.2956	3	1	2	1	1
1496	72	1	31.7	32.5	31.4	31.8667	35.5478	3.44	-1.0701	1	2	1	2	28	5	22.5	3	1	2	2	5
1497	60	1	16.3	17.3	16.3	16.6333	20.471	2.6	-1.47603	1	2	1	2	28	5	17.5988	1	1	2	2	1
1498	70	1	32.7	32.2	32.7	32.5333	32.747	3.3	-0.0647475	1	1	4	2	23	2	20.8435	3	1	2	2	2
1499	69	1	38	37.5	38.4	37.9667	31.3898	3.23	2.03618	2	1	4	2	22	2	18.2563	1	1	2	2	4
1500	77	1	48.6	48.1	49	48.5667	43.0538	3.79	1.45458	2	1	4	2	25	5	19.5426	3	1	2	2	3
1501	74	1	23.7	23.3	23.7	23.5667	38.4638	3.58	-4.16121	1	4	3	1	26	5	19.474	3	1	2	2	5
1502	62	1	16.8	16.8	16.3	16.6333	22.6958	2.74	-2.21258	1	3	2	1	22	2	20.0191	3	1	2	2	2
1503	78	1	29	29.6	29.6	29.4	44.6414	3.86	-3.94855	1	4	3	1	22	2	19.429	3	1	2	1	1
1504	65	1	18	18.4	18	18.1333	26.249	2.95	-2.75107	1	3	2	1	26	5	20.3861	3	1	2	1	2
1505	73	1	31.3	31.7	31.7	31.5667	36.9914	3.51	-1.54551	1	2	1	2	23	2	17.0612	1	1	2	2	2
1506	74	1	39.4	40.4	39.9	39.9	38.4638	3.58	0.401173	2	1	4	2	26	5	24.6013	3	1	2	1	1
1507	60	1	17.6	17.2	17.6	17.4667	20.471	2.6	-1.15551	1	2	1	2	26	5	21.9756	3	1	2	1	2
1508	70	1	21.6	20.7	21.6	21.3	32.747	3.3	-3.46879	1	4	3	1	20	2	22.0579	3	1	2	2	3
1509	66	1	16.3	16.8	16.8	16.6333	27.491	3.02	-3.59525	1	4	3	1	22	2	25.874	2	1	2	2	3
1510	68	1	15.9	15.4	15.9	15.7333	30.0614	3.16	-4.5342	1	4	3	1	23	2	16.9667	1	1	2	2	5
1511	78	1	38	37	37.5	37.5	44.6414	3.86	-1.8501	1	2	1	2	19	1	26.7546	2	1	2	2	3
1512	67	1	28.4	28.4	28.9	28.5667	28.7618	3.09	-0.0631499	1	1	4	2	25	5	18.6724	3	1	2	2	3
1513	73	1	30	30.1	30.8	30.3	36.9914	3.51	-1.90638	1	2	1	2	30	3	18.4399	1	1	2	2	3
1514	61	1	15.1	16.3	15.3	15.5667	21.569	2.67	-2.24806	1	3	2	1	23	2	17.8074	1	1	2	2	4
1515	63	1	23.1	23.6	22.6	23.1	23.8514	2.81	-0.267402	1	1	4	2	24	2	18.4774	1	1	2	2	4
1516	63	1	35.6	35.6	35.1	35.4333	23.8514	2.81	4.12168	2	1	4	2	23	2	16.5209	1	1	2	2	4
1517	64	1	16.3	16.3	15.4	16	25.0358	2.88	-3.13743	1	4	3	1	22	2	18.6445	3	1	2	1	2
1518	69	1	23.6	23.6	23.1	23.4333	31.3898	3.23	-2.4633	1	3	2	1	23	2	22.5	3	1	2	2	5
1519	68	1	20.7	20.7	20.2	20.5333	30.0614	3.16	-3.01521	1	4	3	1	27	5	19.1587	3	1	2	2	3
1520	65	1	23.1	23.1	23.6	23.2667	26.249	2.95	-1.01096	1	2	1	2	25	5	17.8825	1	1	2	2	4
1521	66	1	25	26.4	26	25.8	27.491	3.02	-0.559934	1	1	4	2	33	3	18.217	1	1	2	1	1
1522	71	1	41.8	40.4	40.7	40.9667	34.133	3.37	2.02779	2	1	4	2	23	2	18.0536	1	1	2	2	5
1523	65	1	24.9	24.5	24.9	24.7667	26.249	2.95	-0.502486	1	1	4	2	28	5	18.8213	3	1	2	1	1
1524	74	1	14.8	15.5	15.1	15.1333	38.4638	3.58	-6.51689	1	4	3	1	20	2	19.6968	3	1	2	2	2
1525	66	1	25	25	25	25	27.491	3.02	-0.824834	1	1	4	2	31	3	22.4613	3	1	2	2	5
1526	72	1	50	50	50.5	50.1667	35.5478	3.44	4.24967	2	1	4	2	25	5	21.9556	3	1	2	2	5
1527	75	1	38.5	37	37	37.5	39.965	3.65	-0.675342	1	1	4	2	21	2	20.4726	3	1	2	2	4
1528	60	1	19.6	19.2	19.2	19.3333	20.471	2.6	-0.437564	1	1	4	2	27	5	21.5052	3	1	2	2	5
1529	70	1	32.7	31.7	31.2	31.8667	32.747	3.3	-0.266768	1	1	4	2	22	2	20.7818	3	1	2	2	5
1530	63	1	39.9	40.4	40.4	40.2333	23.8514	2.81	5.82987	2	1	4	2	24	2	17.1614	1	1	2	2	2
1531	61	1	22.6	22.6	23.6	22.9333	21.569	2.67	0.510986	2	1	4	2	28	5	17.4823	1	1	2	2	4
1532	69	1	26.9	27.4	26.9	27.0667	31.3898	3.23	-1.33843	1	2	1	2	24	2	22.4166	3	1	2	1	1
1533	68	1	28.9	28.9	29.8	29.2	30.0614	3.16	-0.272595	1	1	4	2	23	2	17.9722	1	1	2	2	5
1534	77	1	39.9	40.9	39.4	40.0667	43.0538	3.79	-0.788162	1	1	4	2	25	5	20.2216	3	1	2	2	3
1535	60	1	20.2	20.7	20.2	20.3667	20.471	2.6	-0.0401282	1	1	4	2	29	5	16.9417	1	1	2	1	2
1536	62	1	18.8	18.3	18.8	18.6333	22.6958	2.74	-1.48265	1	2	1	2	28	5	22.7348	3	1	2	2	5
1537	62	2	19.7	20.7	19.7	20.0333	22.6958	2.74	-0.971703	1	1	4	2	26	5	24.4561	3	1	2	2	4
1538	63	1	24.5	24	24.5	24.3333	23.8514	2.81	0.171507	2	1	4	2	29	5	19.6805	3	1	2	1	2
1539	64	1	34.1	34.1	34.6	34.2667	25.0358	2.88	3.20516	2	1	4	2	20	2	16.9707	1	1	2	2	3
1540	69	1	31.3	31.3	30.3	30.9667	31.3898	3.23	-0.131001	1	1	4	2	22	2	17.9111	1	1	2	2	5
1541	72	1	26.3	26	26.3	26.2	35.5478	3.44	-2.71738	1	3	2	1	28	5	21.4667	3	1	2	2	4
1542	72	1	19.2	20.7	20.7	20.2	35.5478	3.44	-4.46157	1	4	3	1	30	3	27.7662	2	1	2	2	2
1543	73	1	34.6	34.1	34.6	34.4333	36.9914	3.51	-0.728794	1	1	4	2	20	2	21.1486	3	1	2	2	4
1544	73	1	26.9	26.9	27.4	27.0667	36.9914	3.51	-2.82756	1	3	2	1	24	2	22.5127	3	1	2	1	2
1545	64	1	24.5	25	25.5	25	25.0358	2.88	-0.0124306	1	1	4	2	20	2	18.7962	3	1	2	2	5
1546	68	1	49.8	50.8	49	49.8667	30.0614	3.16	6.26749	2	1	4	2	16	1	19.2051	3	1	2	2	5
1547	60	1	19.1	18.1	18.8	18.6667	20.471	2.6	-0.693974	1	1	4	2	31	3	22.3238	3	1	2	2	4
1548	73	1	22.9	22.9	23.3	23.0333	36.9914	3.51	-3.97666	1	4	3	1	29	5	21.1835	3	1	2	2	4
1549	66	1	25.2	25.6	25.2	25.3333	27.491	3.02	-0.714459	1	1	4	2	24	2	18.3687	1	1	2	1	1
1550	70	1	33.2	32.3	33.8	33.1	32.747	3.3	0.10697	2	1	4	2	21	2	19.5346	3	1	2	2	3
1551	61	1	16	16.8	16.3	16.3667	21.569	2.67	-1.94844	1	2	1	2	21	2	17.7709	1	1	2	2	2
1552	68	1	16.6	16.9	16.2	16.5667	30.0614	3.16	-4.27049	1	4	3	1	21	2	18.9682	3	1	2	1	5
1553	74	1	17.8	18.8	18.4	18.3333	38.4638	3.58	-5.62304	1	4	3	1	19	1	18.9065	3	1	2	2	4
1554	61	1	43.3	43.3	43.8	43.4667	21.569	2.67	8.20137	2	1	4	2	29	5	19.9487	3	1	2	2	1
1555	70	1	25	26.9	26	25.9667	32.747	3.3	-2.05465	1	3	2	1	26	5	22.7264	3	1	2	2	4
1556	66	1	35.1	35.1	35.1	35.1	27.491	3.02	2.51954	2	1	4	2	23	2	19.7476	3	1	2	1	3
1557	73	1	38.4	37.6	38.4	38.1333	36.9914	3.51	0.325337	2	1	4	2	26	5	18.7535	3	1	2	1	1
1558	63	1	18.8	19.8	19.5	19.3667	23.8514	2.81	-1.59599	1	2	1	2	25	5	21.3655	3	1	2	2	4
1559	61	1	11.5	12.3	12.3	12.0333	21.569	2.67	-3.57141	1	4	3	1	23	2	19.5308	3	1	2	2	2
1560	74	1	24.1	24.9	24.5	24.5	38.4638	3.58	-3.9005	1	4	3	1	30	3	19.1033	3	1	2	1	1
1561	68	1	29.3	28.4	29.8	29.1667	30.0614	3.16	-0.283143	1	1	4	2	26	5	19.736	3	1	2	1	1
1562	74	1	24.5	23.6	24.5	24.2	38.4638	3.58	-3.9843	1	4	3	1	23	2	19.1488	3	1	2	2	4
1563	70	1	23.1	22.6	22.6	22.7667	32.747	3.3	-3.02434	1	4	3	1	19	1	16.8544	1	1	2	1	3
1564	70	1	32.2	32.2	32.2	32.2	32.747	3.3	-0.165758	1	1	4	2	33	3	20.0777	3	1	2	1	1
1565	64	1	31.7	31.3	31.7	31.5667	25.0358	2.88	2.26766	2	1	4	2	29	5	22.8889	3	1	2	2	4
1566	63	1	25.5	24	25.5	25	23.8514	2.81	0.408754	2	1	4	2	16	1	19.6827	3	1	2	2	3
1567	75	1	35.1	34.6	35.1	34.9333	39.965	3.65	-1.37854	1	2	1	2	24	2	21.7274	3	1	2	2	2
1568	79	1	48.1	47.6	49.5	48.4	46.2578	3.93	0.545089	2	1	4	2	17	1	17.9208	1	1	2	2	4
1569	78	1	39.4	38.9	39.4	39.2333	44.6414	3.86	-1.40105	1	2	1	2	21	2	17.1939	1	1	2	2	2
1570	60	1	18.8	19.7	19.2	19.2333	20.471	2.6	-0.476026	1	1	4	2	21	2	21.229	3	1	2	2	4
1571	62	1	17.3	16.8	17.3	17.1333	22.6958	2.74	-2.0301	1	3	2	1	26	5	18.0024	1	1	2	1	1
1572	69	1	23.4	23.1	23.4	23.3	31.3898	3.23	-2.50458	1	3	2	1	24	2	18.7379	3	1	2	2	4
1573	76	1	23.6	22.1	23.1	22.9333	41.495	3.72	-4.9897	1	4	3	1	25	5	19.6283	3	1	2	2	1
1574	62	1	32.7	31.5	32.7	32.3	22.6958	2.74	3.50518	2	1	4	2	25	5	19.1356	3	1	2	2	5
1575	76	1	23.7	24.1	23.7	23.8333	41.495	3.72	-4.74776	1	4	3	1	22	2	19.1267	3	1	2	2	4
1576	79	1	47	46.2	45.7	46.3	46.2578	3.93	0.0107379	2	1	4	2	28	5	14.8661	1	1	2	1	1
1577	73	1	37.5	37.5	38.5	37.8333	36.9914	3.51	0.239867	2	1	4	2	23	2	20.4816	3	1	2	2	4
1578	69	1	20.2	20.7	20.7	20.5333	31.3898	3.23	-3.36114	1	4	3	1	25	5	22.4156	3	1	2	2	4
1579	78	1	48.1	47.1	48.1	47.7667	44.6414	3.86	0.809655	2	1	4	2	20	2	22.5395	3	1	2	1	1
1580	70	1	33.9	33.5	33.9	33.7667	32.747	3.3	0.30899	2	1	4	2	17	1	18.6082	3	1	2	2	4
1581	78	1	30.3	31.1	30.7	30.7	44.6414	3.86	-3.61176	1	4	3	1	22	2	20.406	3	1	2	1	1
1582	66	1	20.7	20.7	20.2	20.5333	27.491	3.02	-2.30386	1	3	2	1	25	5	24.3432	3	1	2	2	5
1583	61	1	19.7	19.7	18.8	19.4	21.569	2.67	-0.81236	1	1	4	2	26	5	18.8944	3	1	2	2	5
1584	71	1	30.8	30.3	30.3	30.4667	34.133	3.37	-1.08793	1	2	1	2	23	2	19.639	3	1	2	2	4
1585	66	1	20.3	21.1	21.3	20.9	27.491	3.02	-2.18245	1	3	2	1	27	5	20.3092	3	1	2	2	4
1586	61	1	23.3	22.9	22.5	22.9	21.569	2.67	0.498502	2	1	4	2	26	5	18.2408	1	1	2	1	1
1587	71	1	48.2	47	48.6	47.9333	34.133	3.37	4.09505	2	1	4	2	29	5	20.9339	3	1	2	1	4
1588	80	1	50.7	49.9	49.5	50.0333	47.903	4	0.532583	2	1	4	2	24	2	21.3333	3	1	2	2	4
1589	70	1	37.6	38	37.2	37.6	32.747	3.3	1.47061	2	1	4	2	28	5	18.4838	1	1	2	1	2
1590	70	1	23.7	22.5	23.3	23.1667	32.747	3.3	-2.90313	1	3	2	1	19	1	16.2667	1	1	2	2	2
1591	72	1	26.2	25.7	26.2	26.0333	35.5478	3.44	-2.76583	1	3	2	1	23	2	19.8326	3	1	2	1	2
1592	78	1	45.4	46.2	45.4	45.6667	44.6414	3.86	0.265613	2	1	4	2	21	2	20.9728	3	1	2	2	2
1593	63	1	23.7	23.3	22.5	23.1667	23.8514	2.81	-0.243677	1	1	4	2	26	5	23.5172	3	1	2	1	1
1594	60	1	17.6	18.4	18	18	20.471	2.6	-0.950385	1	1	4	2	28	5	22.3771	3	1	2	2	3
1595	62	1	17.6	18	16.8	17.4667	22.6958	2.74	-1.90844	1	2	1	2	25	5	19.3685	3	1	2	2	4
1596	74	1	31.5	30.7	33.1	31.7667	38.4638	3.58	-1.87071	1	2	1	2	26	5	17.6862	1	1	2	2	2
1597	66	1	24.9	25.7	25.3	25.3	27.491	3.02	-0.725497	1	1	4	2	24	2	23.5865	3	1	2	2	5
1598	78	1	52.3	55.6	56	54.6333	44.6414	3.86	2.58858	2	1	4	2	28	5	26.9754	2	1	2	2	3
1599	64	1	20	20.4	20.8	20.4	25.0358	2.88	-1.60965	1	2	1	2	31	3	22.2178	3	1	2	2	1
1600	65	1	45.4	45	43.3	44.5667	26.249	2.95	6.20938	2	1	4	2	21	2	20.0444	3	1	2	2	5
1601	63	1	20.8	21.7	22.5	21.6667	23.8514	2.81	-0.777485	1	1	4	2	28	5	16.4009	1	1	2	2	4
1602	75	1	29.4	29.8	29	29.4	39.965	3.65	-2.89452	1	3	2	1	26	5	17.0245	1	1	2	2	2
1603	71	1	15	15.3	15.9	15.4	34.133	3.37	-5.55875	1	4	3	1	22	2	19.9888	3	1	2	2	5
1604	74	1	37.6	38	38.4	38	38.4638	3.58	-0.129553	1	1	4	2	22	2	18.4544	1	1	2	2	1
1605	75	1	33.9	33.5	32	33.1333	39.965	3.65	-1.87169	1	2	1	2	31	3	17.735	1	1	2	2	4
1606	63	1	18	17.2	17.2	17.4667	23.8514	2.81	-2.27215	1	3	2	1	22	2	23.7827	3	1	2	1	2
1607	71	1	30.9	31.1	31.9	31.3	34.133	3.37	-0.840653	1	1	4	2	30	3	17.0904	1	1	2	1	3
1608	61	1	11.4	12.3	12.3	12	21.569	2.67	-3.5839	1	4	3	1	24	2	22.2514	3	1	2	2	5
1609	79	1	35.1	35.1	34.3	34.8333	46.2578	3.93	-2.90699	1	3	2	1	23	2	19.607	3	1	2	2	2
1610	79	1	34.3	35.6	36.4	35.4333	46.2578	3.93	-2.75432	1	3	2	1	25	5	19.8912	3	1	2	2	1
1611	78	1	24.5	24.5	23.3	24.1	44.6414	3.86	-5.32161	1	4	3	1	24	2	18.2615	1	1	2	2	5
1612	76	1	48.2	47.7	47	47.6333	41.495	3.72	1.65009	2	1	4	2	24	2	18.2615	1	1	2	2	5
1613	62	1	15.9	15.9	16.1	15.9667	22.6958	2.74	-2.45589	1	3	2	1	18	1	15.943	1	1	2	1	4
1614	69	1	25.7	25.3	24.5	25.1667	31.3898	3.23	-1.92667	1	2	1	2	23	2	25.8761	2	1	2	1	3
1615	66	1	13.1	13.9	13.9	13.6333	27.491	3.02	-4.58863	1	4	3	1	24	2	17.241	1	1	2	2	3
1616	71	1	24.9	24.9	24.5	24.7667	34.133	3.37	-2.77933	1	3	2	1	21	2	17.3356	1	1	2	1	2
1617	60	1	13.1	13.1	13.9	13.3667	20.471	2.6	-2.73244	1	3	2	1	26	5	18.3673	1	1	2	1	4
1618	75	1	39.6	38.8	41.7	40.0333	39.965	3.65	0.0187215	2	1	4	2	20	2	23.613	3	1	2	2	3
1619	62	1	22.5	22.1	22.1	22.2333	22.6958	2.74	-0.168783	1	1	4	2	22	2	18.6445	3	1	2	2	5
1620	65	1	25.3	26.6	25.7	25.8667	26.249	2.95	-0.129605	1	1	4	2	21	2	19.2275	3	1	2	1	1
1621	64	1	19.6	18.4	18	18.6667	25.0358	2.88	-2.2115	1	3	2	1	22	2	19.9753	3	1	2	1	2
1622	66	1	24.5	24.1	24.9	24.5	27.491	3.02	-0.990397	1	1	4	2	22	2	19.091	3	1	2	2	3
1623	61	1	18.4	16.3	17.2	17.3	21.569	2.67	-1.59888	1	2	1	2	24	2	20.8739	3	1	2	2	2
1624	68	1	19.2	18.8	18.4	18.8	30.0614	3.16	-3.56373	1	4	3	1	25	5	17.7438	1	1	2	1	2
1625	64	1	20.8	20	20.4	20.4	25.0358	2.88	-1.60965	1	2	1	2	26	5	27.3356	2	1	2	2	2
1626	74	1	64.2	64.5	64.2	64.3	38.4638	3.58	7.21682	2	1	4	2	21	2	21.1556	3	1	2	1	1
1627	73	1	47	48.2	47.8	47.6667	36.9914	3.51	3.04139	2	1	4	2	26	5	19.1168	3	1	2	1	1
1628	66	1	28.8	29	29.8	29.2	27.491	3.02	0.565894	2	1	4	2	23	2	17.894	1	1	2	1	1
1629	62	1	24.1	23.3	23.3	23.5667	22.6958	2.74	0.317835	2	1	4	2	27	5	18.6889	3	1	2	1	4
1630	61	1	20.8	21.3	20.8	20.9667	21.569	2.67	-0.225593	1	1	4	2	24	2	18.1455	1	1	2	1	1
1631	69	1	36.4	36.4	37.4	36.7333	31.3898	3.23	1.65434	2	1	4	2	28	5	19.1708	3	1	2	2	4
1632	78	1	18	18	18	18	44.6414	3.86	-6.90192	1	4	3	1	24	2	21.7969	3	1	2	2	4
1633	69	1	27.2	27.8	27.8	27.6	31.3898	3.23	-1.17331	1	2	1	2	20	2	20.9406	3	1	2	1	4
1634	70	1	22.9	22.9	22.9	22.9	32.747	3.3	-2.98394	1	3	2	1	22	2	19.7774	3	1	2	2	2
1635	70	1	33.5	34.1	33.1	33.5667	32.747	3.3	0.248384	2	1	4	2	20	2	19.8222	3	1	2	2	2
1636	64	1	25.7	25.3	25.7	25.5667	25.0358	2.88	0.184329	2	1	4	2	23	2	19.3078	3	1	2	1	1
1637	67	1	19.6	20.8	20.8	20.4	28.7618	3.09	-2.70608	1	3	2	1	29	5	19.6357	3	1	2	1	3
1638	61	1	11.9	11.9	11	11.6	21.569	2.67	-3.73371	1	4	3	1	26	5	20.0063	3	1	2	1	2
1639	73	1	31.9	31.9	31.5	31.7667	36.9914	3.51	-1.48853	1	2	1	2	23	2	22.1631	3	1	2	2	2
1640	79	1	32.3	31.9	32.7	32.3	46.2578	3.93	-3.5516	1	4	3	1	21	2	22.1196	3	1	2	2	3
1641	75	1	32.3	32.3	32.3	32.3	39.965	3.65	-2.1	1	3	2	1	25	5	22.3853	3	1	2	1	2
1642	70	1	16.3	16.3	16.3	16.3	32.747	3.3	-4.98394	1	4	3	1	26	5	21.5556	3	1	2	1	1
1643	74	1	15.1	15.5	15.5	15.3667	38.4638	3.58	-6.45171	1	4	3	1	20	2	23.1848	3	1	2	2	5
1644	77	1	29.4	29	29.4	29.2667	43.0538	3.79	-3.63777	1	4	3	1	31	3	16.9406	1	1	2	1	1
1645	74	1	22.9	22.5	22.1	22.5	38.4638	3.58	-4.45916	1	4	3	1	24	2	20.3111	3	1	2	2	5
1646	80	1	26.2	25.7	26.2	26.0333	47.903	4	-5.46742	1	4	3	1	23	2	20.6633	3	1	2	1	4
1647	60	1	20.8	20.4	20.8	20.6667	20.471	2.6	0.0752564	2	1	4	2	24	2	20.8739	3	1	2	2	4
1648	71	1	32.7	32.7	32.3	32.5667	34.133	3.37	-0.464787	1	1	4	2	23	2	16.801	1	1	2	1	1
1649	70	1	20.4	20	20	20.1333	32.747	3.3	-3.82232	1	4	3	1	24	2	18.1559	1	1	2	1	2
1650	65	1	27	27	26.2	26.7333	26.249	2.95	0.164181	2	1	4	2	27	5	23.2508	3	1	2	2	3
1651	64	1	18.4	18	18	18.1333	25.0358	2.88	-2.39669	1	3	2	1	24	2	19.2	3	1	2	2	2
1652	68	1	26.6	25.3	25.7	25.8667	30.0614	3.16	-1.32745	1	2	1	2	30	3	26.3781	2	1	2	2	4
1653	65	1	42.3	41.8	41.4	41.8333	26.249	2.95	5.28282	2	1	4	2	24	2	20.2455	3	1	2	2	2
1654	60	1	14.3	13.9	13.9	14.0333	20.471	2.6	-2.47603	1	3	2	1	20	2	21.9648	3	1	2	2	2
1655	74	1	18.8	18.8	19.6	19.0667	38.4638	3.58	-5.41819	1	4	3	1	24	2	22.9269	3	1	2	2	3
1656	64	1	15.5	16.3	15.5	15.7667	25.0358	2.88	-3.21845	1	4	3	1	23	2	23.0344	3	1	2	2	5
1657	62	1	14.7	14.3	14.3	14.4333	22.6958	2.74	-3.0155	1	4	3	1	29	5	19.0556	3	1	2	2	3
1658	69	1	22.5	22.9	21.7	22.3667	31.3898	3.23	-2.79354	1	3	2	1	23	2	18.8347	3	1	2	2	4
1659	65	1	24.9	24.9	25.7	25.1667	26.249	2.95	-0.366893	1	1	4	2	28	5	18.6834	3	1	2	2	3
1660	76	1	38.8	39.2	38.8	38.9333	41.495	3.72	-0.68862	1	1	4	2	25	5	26.1074	2	1	2	1	5
1661	68	1	30.2	30.7	31.5	30.8	30.0614	3.16	0.233734	2	1	4	2	33	3	16.4878	1	1	2	2	1
1662	75	1	44.3	45	45	44.7667	39.965	3.65	1.31553	2	1	4	2	19	1	17.6862	1	1	2	2	3
1663	66	1	12.3	13.1	12.7	12.7	27.491	3.02	-4.89768	1	4	3	1	23	2	17.2171	1	1	2	2	2
1664	73	1	16.8	16.3	15.5	16.2	36.9914	3.51	-5.92348	1	4	3	1	24	2	19.778	3	1	2	1	3
1665	68	1	25.2	26.6	26.2	26	30.0614	3.16	-1.28525	1	2	1	2	29	5	18.2894	1	1	2	2	5
1666	67	1	29.4	29.4	28.6	29.1333	28.7618	3.09	0.120237	2	1	4	2	29	5	21.6399	3	1	2	2	4
1667	64	1	18.4	18.4	18.8	18.5333	25.0358	2.88	-2.2578	1	3	2	1	28	5	24.3324	3	1	2	1	4
1668	66	1	11.4	11.9	11.4	11.5667	27.491	3.02	-5.27296	1	4	3	1	28	5	19.1467	3	1	2	1	1
1669	77	1	44.5	45.8	44.5	44.9333	43.0538	3.79	0.495919	2	1	4	2	23	2	19.2635	3	1	2	2	4
1670	60	1	30.7	31.1	31.5	31.1	20.471	2.6	4.08808	2	1	4	2	24	2	19.4055	3	1	2	2	1
1671	61	1	15.1	14.7	15.1	14.9667	21.569	2.67	-2.47278	1	3	2	1	26	5	20.1665	3	1	2	2	4
1672	68	1	24.9	25.3	25.3	25.1667	30.0614	3.16	-1.54897	1	2	1	2	25	5	22.0508	3	1	2	1	2
1673	68	1	30.1	30.5	29.8	30.1333	30.0614	3.16	0.0227637	2	1	4	2	28	5	20.2665	3	1	2	2	5
1674	63	1	22.5	22.5	22.9	22.6333	23.8514	2.81	-0.433476	1	1	4	2	24	2	18.1457	1	1	2	2	3
1675	62	1	23.3	23.7	23.3	23.4333	22.6958	2.74	0.269173	2	1	4	2	19	1	18.8653	3	1	2	2	4
1676	78	1	18.3	18.3	18.8	18.4667	44.6414	3.86	-6.78102	1	4	3	1	26	5	18.7446	3	1	2	2	5
1677	66	2	20	20	19.6	19.8667	27.491	3.02	-3.18	1	4	3	1	24	2	20.5046	3	1	2	2	1
1678	62	1	11.9	11.9	12.3	12.0333	22.6958	2.74	-3.89141	1	4	3	1	28	5	16.0519	1	1	2	1	1
1679	60	1	15.9	16.1	16.7	16.2333	20.471	2.6	-1.62987	1	2	1	2	21	2	18.221	1	1	2	2	5
1680	80	1	26.6	26.6	27	26.7333	47.903	4	-5.29242	1	4	3	1	25	5	21.6566	3	1	2	1	3
1681	61	1	12.3	11.9	12.3	12.1667	21.569	2.67	-3.52147	1	4	3	1	21	2	19.7333	3	1	2	1	2
1682	61	1	13.9	13.5	13.9	13.7667	21.569	2.67	-2.92222	1	3	2	1	27	5	26.1603	2	1	2	2	4
1683	76	1	26	26	26.9	26.3	41.495	3.72	-4.08468	1	4	3	1	28	5	22.5546	3	1	2	2	4
1684	65	1	17.2	16.3	16.8	16.7667	26.249	2.95	-3.21435	1	4	3	1	27	5	15.4965	1	1	2	1	1
1685	70	1	24.9	23.7	24.5	24.3667	32.747	3.3	-2.53949	1	3	2	1	19	1	19.2839	3	1	2	2	1
1686	69	1	15.5	14.7	15.5	15.2333	31.3898	3.23	-5.002	1	4	3	1	33	3	16.9235	1	1	2	1	3
1687	66	1	16.8	15.9	16.3	16.3333	27.491	3.02	-3.69459	1	4	3	1	22	2	18.2159	1	1	2	2	5
1688	64	1	15.9	16.3	16.8	16.3333	25.0358	2.88	-3.02169	1	4	3	1	37	4	20.6441	3	1	2	1	3
1689	71	2	17.3	17.8	17.3	17.4667	34.133	3.37	-4.9455	1	4	3	1	27	5	21.6341	3	1	2	2	4
1690	74	1	24.9	24.5	24.9	24.7667	38.4638	3.58	-3.82601	1	4	3	1	25	5	20.4919	3	1	2	2	1
1691	62	2	19.6	20	16.6	18.7333	22.6958	2.74	-1.44616	1	2	1	2	27	5	25.6835	2	1	2	1	3
1692	64	1	12.3	12.7	12.3	12.4333	25.0358	2.88	-4.37586	1	4	3	1	22	2	20.8709	3	1	2	2	3
1693	80	1	55.6	56.4	56	56	47.903	4	2.02425	2	1	4	2	22	2	17.7068	1	1	2	1	1
1694	61	1	16.8	17.2	17.6	17.2	21.569	2.67	-1.63633	1	2	1	2	27	5	22.3126	3	1	2	2	4
1695	65	1	17.8	17.3	17.8	17.6333	26.249	2.95	-2.92056	1	3	2	1	30	3	18.3945	1	1	2	1	2
1696	70	1	29.4	29.4	29.4	29.4	32.747	3.3	-1.01424	1	2	1	2	25	5	21.8788	3	1	2	2	2
1697	70	1	31.5	31.5	31.7	31.5667	32.747	3.3	-0.357677	1	1	4	2	26	5	17.1399	1	1	2	2	4
1698	61	1	13.9	13.5	13.9	13.7667	21.569	2.67	-2.92222	1	3	2	1	26	5	23.8321	3	1	2	2	1
1699	67	1	16.8	16.8	17.3	16.9667	28.7618	3.09	-3.8172	1	4	3	1	24	2	17.1609	1	1	2	2	3
1700	72	1	17.6	17.2	16.8	17.2	35.5478	3.44	-5.33366	1	4	3	1	27	5	27.7671	2	1	2	2	3
1701	63	1	24.1	24.5	24.9	24.5	23.8514	2.81	0.230819	2	1	4	2	26	5	27.0083	2	1	2	2	5
1702	70	1	31.5	31.5	31.9	31.6333	32.747	3.3	-0.337475	1	1	4	2	30	3	21.3264	3	1	2	2	4
1703	65	1	17.2	17.2	17.2	17.2	26.249	2.95	-3.06746	1	4	3	1	23	2	19.2275	3	1	2	2	5
1704	80	1	32.4	32.2	32.2	32.2667	47.903	4	-3.90908	1	4	3	1	21	2	19.8543	3	1	2	1	3
1705	68	1	29.8	30.2	29.8	29.9333	30.0614	3.16	-0.0405274	1	1	4	2	26	5	18.0889	1	1	2	2	2
1706	62	1	11.4	11.4	11.9	11.5667	22.6958	2.74	-4.06173	1	4	3	1	23	2	14.3407	1	1	2	2	3
1707	63	1	18	18	18.4	18.1333	23.8514	2.81	-2.0349	1	3	2	1	25	5	18.5322	3	1	2	2	2
1708	66	1	21.3	20.8	20.8	20.9667	27.491	3.02	-2.16038	1	3	2	1	24	2	17.9813	1	1	2	2	4
1709	74	1	26.6	27.4	26.6	26.8667	38.4638	3.58	-3.23942	1	4	3	1	25	5	19.3817	3	1	2	2	2
1710	76	1	33.5	33.1	33.5	33.3667	41.495	3.72	-2.18504	1	3	2	1	25	5	20.088	3	1	2	2	2
1711	78	1	51.5	51.1	51.5	51.3667	44.6414	3.86	1.7423	2	1	4	2	20	2	23.5573	3	1	2	2	4
1712	73	1	32.3	32.5	32.3	32.3667	36.9914	3.51	-1.31759	1	2	1	2	26	5	20.6458	3	1	2	2	3
1713	65	1	34.7	34.7	35.1	34.8333	26.249	2.95	2.90994	2	1	4	2	24	2	17.8821	1	1	2	2	1
1714	67	1	22.9	22.5	23.3	22.9	28.7618	3.09	-1.89702	1	2	1	2	34	3	16.9235	1	1	2	2	1
1715	61	1	17.6	17.2	17.6	17.4667	21.569	2.67	-1.53645	1	2	1	2	30	3	19.3282	3	1	2	2	3
1716	68	1	26.7	26.2	27	26.6333	30.0614	3.16	-1.08483	1	2	1	2	21	2	16.3996	1	1	2	2	2
1717	62	1	20.8	21.3	21.7	21.2667	22.6958	2.74	-0.521582	1	1	4	2	30	3	19.9197	3	1	2	2	4
1718	62	1	18.4	18.4	18	18.2667	22.6958	2.74	-1.61647	1	2	1	2	26	5	18.7556	3	1	2	2	4
1719	71	1	20	20.4	20	20.1333	34.133	3.37	-4.1542	1	4	3	1	24	2	20.7886	3	1	2	1	1
1720	61	1	32.3	32.7	32.3	32.4333	21.569	2.67	4.06904	2	1	4	2	23	2	19.9171	3	1	2	2	2
1721	64	1	22.5	21.7	22.1	22.1	25.0358	2.88	-1.01937	1	2	1	2	27	5	19.5894	3	1	2	1	3
1722	61	1	20	19.6	20	19.8667	21.569	2.67	-0.637578	1	1	4	2	24	2	20.6641	3	1	2	2	5
1723	61	1	20.8	21.7	21.7	21.4	21.569	2.67	-0.0632959	1	1	4	2	23	2	21.8461	3	1	2	2	3
1724	62	1	10.1	10.3	10.3	10.2333	22.6958	2.74	-4.54835	1	4	3	1	21	2	19.9022	3	1	2	2	2
1725	64	1	24.1	24.5	24.5	24.3667	25.0358	2.88	-0.232338	1	1	4	2	24	2	22.2321	3	1	2	2	4
1726	73	1	20	19.6	20	19.8667	36.9914	3.51	-4.87884	1	4	3	1	19	1	19.9171	3	1	2	2	3
1727	61	1	21.7	22.1	22.5	22.1	21.569	2.67	0.198876	2	1	4	2	26	5	17.0798	1	1	2	2	2
1728	72	1	39.7	40.7	41.1	40.5	35.5478	3.44	1.43959	2	1	4	2	22	2	20.7371	3	1	2	1	1
1729	61	1	20.8	20.8	20.4	20.6667	21.569	2.67	-0.337953	1	1	4	2	28	5	19.4348	3	1	2	2	2
1730	72	1	23.3	23.3	23.7	23.4333	35.5478	3.44	-3.52165	1	4	3	1	22	2	18.6792	3	1	2	2	4
1731	75	1	27	26.2	27	26.7333	39.965	3.65	-3.62511	1	4	3	1	31	3	20.1506	3	1	2	2	3
1732	65	1	19.6	20	19.6	19.7333	26.249	2.95	-2.2087	1	3	2	1	17	1	22.428	3	1	2	2	2
1733	68	1	18.8	18.4	18.8	18.6667	30.0614	3.16	-3.60593	1	4	3	1	22	2	17.5217	1	1	2	2	2
1734	61	1	20.8	21.7	20.8	21.1	21.569	2.67	-0.175655	1	1	4	2	32	3	18.3257	1	1	2	1	2
1735	67	1	22.1	22.1	22.5	22.2333	28.7618	3.09	-2.11277	1	3	2	1	30	3	20.5945	3	1	2	1	1
1736	65	1	40.5	40.9	40.5	40.6333	26.249	2.95	4.87605	2	1	4	2	25	5	21.2	3	1	2	2	5
1737	75	1	27.4	27.4	26.6	27.1333	39.965	3.65	-3.51553	1	4	3	1	32	3	20.4072	3	1	2	2	4
1738	78	1	49.5	50.3	50.3	50.0333	44.6414	3.86	1.39687	2	1	4	2	25	5	19.3375	3	1	2	2	2
1739	65	1	20.4	20	20.4	20.2667	26.249	2.95	-2.02791	1	3	2	1	25	5	20.6422	3	1	2	1	1
1740	68	1	25.7	25.7	26.2	25.8667	30.0614	3.16	-1.32745	1	2	1	2	22	2	19.9896	3	1	2	2	5
1741	65	1	26.6	26.6	27	26.7333	26.249	2.95	0.164181	2	1	4	2	29	5	26.2069	2	1	2	2	4
1742	63	1	20	20.4	20.4	20.2667	23.8514	2.81	-1.27571	1	2	1	2	24	2	18.0934	1	1	2	2	5
1743	73	1	43.7	43.3	43.7	43.5667	36.9914	3.51	1.8733	2	1	4	2	25	5	19.2975	3	1	2	2	5
1744	71	1	25.3	26.2	25.7	25.7333	34.133	3.37	-2.49248	1	3	2	1	27	5	18.9904	3	1	2	1	2
1745	76	1	26.2	26.6	26.2	26.3333	41.495	3.72	-4.07572	1	4	3	1	30	3	24.2667	3	1	2	2	5
1746	79	1	47.6	47	47.8	47.4667	46.2578	3.93	0.3076	2	1	4	2	25	5	17.3068	1	1	2	2	3
1747	61	1	22.5	21.7	22.1	22.1	21.569	2.67	0.198876	2	1	4	2	33	3	22.4633	3	1	2	2	5
1748	68	1	22.9	23.3	23.3	23.1667	30.0614	3.16	-2.18188	1	3	2	1	27	5	17.3458	1	1	2	2	1
1749	67	1	32.3	32.7	32.7	32.5667	28.7618	3.09	1.23135	2	1	4	2	25	5	19.9943	3	1	2	2	1
1750	78	1	40.1	39.6	40.1	39.9333	44.6414	3.86	-1.21971	1	2	1	2	23	2	22.3518	3	1	2	2	4
1751	78	1	24.1	24.9	23.7	24.2333	44.6414	3.86	-5.28706	1	4	3	1	32	3	29.0393	2	1	2	2	3
1752	80	1	32.7	31.9	31.9	32.1667	47.903	4	-3.93408	1	4	3	1	26	5	17.4667	1	1	2	2	2
1753	76	1	43.3	43.7	43.3	43.4333	41.495	3.72	0.521057	2	1	4	2	26	5	20.2222	3	1	2	2	4
1754	72	1	27	27.4	27.4	27.2667	35.5478	3.44	-2.40731	1	3	2	1	25	5	19.998	3	1	2	1	5
1755	67	1	15.9	16.3	15.9	16.0333	28.7618	3.09	-4.11924	1	4	3	1	34	3	22.4248	3	1	2	2	3
1756	66	1	20.7	20.7	20.2	20.5333	27.491	3.02	-2.30386	1	3	2	1	26	5	20.3061	3	1	2	2	4
1757	65	1	15.9	15	15	15.3	26.249	2.95	-3.71153	1	4	3	1	24	2	19.1844	3	1	2	1	3
1758	69	1	22.5	22.9	22.5	22.6333	31.3898	3.23	-2.71098	1	3	2	1	28	5	20.3734	3	1	2	2	5
1759	66	1	40.5	40.9	40.5	40.6333	27.491	3.02	4.35177	2	1	4	2	18	1	18.718	3	1	2	2	5
1760	65	1	27	27.8	27.4	27.4	26.249	2.95	0.390169	2	1	4	2	25	5	18.8889	3	1	2	2	4
1761	62	1	20.8	21.3	20.4	20.8333	22.6958	2.74	-0.679732	1	1	4	2	26	5	18.9145	3	1	2	2	2
1762	64	1	39.2	38.8	38.8	38.9333	25.0358	2.88	4.82553	2	1	4	2	25	5	18.947	3	1	2	2	3
1763	76	1	32.8	32.1	32.7	32.5333	41.495	3.72	-2.40905	1	3	2	1	22	2	18.1511	1	1	2	2	2
1764	61	1	22.1	21.3	21.7	21.7	21.569	2.67	0.0490637	2	1	4	2	22	2	16.8191	1	1	2	2	1
1765	77	1	20.2	20.9	20.9	20.6667	43.0538	3.79	-5.9069	1	4	3	1	22	2	15.7589	1	1	2	2	2
1766	68	1	39.6	40.1	40.1	39.9333	30.0614	3.16	3.12403	2	1	4	2	22	2	18.5119	3	1	2	2	5
1767	69	1	24.1	24.5	24.1	24.2333	31.3898	3.23	-2.21562	1	3	2	1	22	2	18.6472	3	1	2	2	5
1768	63	1	31.5	31.1	31.5	31.3667	23.8514	2.81	2.67447	2	1	4	2	23	2	17.809	1	1	2	2	5
1769	67	1	18.8	19.2	19.2	19.0667	28.7618	3.09	-3.13758	1	4	3	1	23	2	18.0668	1	1	2	1	4
1770	69	1	25.6	25.2	26	25.6	31.3898	3.23	-1.79251	1	2	1	2	35	4	21.0039	3	1	2	2	5
1771	63	1	16.3	16.8	16.3	16.4667	23.8514	2.81	-2.62802	1	3	2	1	31	3	17.9556	1	1	2	2	3
1772	65	1	29.8	30.2	30.2	30.0667	26.249	2.95	1.29412	2	1	4	2	23	2	17.0819	1	1	2	2	3
1773	61	1	22.1	21.7	22.1	21.9667	21.569	2.67	0.148939	2	1	4	2	22	2	16.9538	1	1	2	2	3
1774	72	1	26.2	25.3	25.3	25.6	35.5478	3.44	-2.8918	1	3	2	1	22	2	22.6295	3	1	2	1	1
1775	66	1	22.5	23.3	22.5	22.7667	27.491	3.02	-1.56435	1	2	1	2	27	5	23.3097	3	1	2	2	1
1776	73	1	28.6	28.2	28.2	28.3333	36.9914	3.51	-2.46669	1	3	2	1	24	2	19.0634	3	1	2	1	1
1777	73	1	14.7	14.3	14.7	14.5667	36.9914	3.51	-6.38881	1	4	3	1	21	2	18.8911	3	1	2	1	2
1778	68	1	27.8	27.4	28.2	27.8	30.0614	3.16	-0.715633	1	1	4	2	27	5	19.563	3	1	2	2	2
1779	73	1	28.6	27.8	28.2	28.2	36.9914	3.51	-2.50467	1	3	2	1	22	2	21.9584	3	1	2	2	5
1780	75	1	22.9	22.1	22.9	22.6333	39.965	3.65	-4.7484	1	4	3	1	24	2	23.2501	3	1	2	2	3
1781	67	1	21.7	22.1	21.7	21.8333	28.7618	3.09	-2.24222	1	3	2	1	31	3	25.0331	2	1	2	2	5
1782	77	1	21.3	21.7	21.7	21.5667	43.0538	3.79	-5.66943	1	4	3	1	30	3	23.9556	3	1	2	2	4
1783	70	1	31.1	31.9	31.9	31.6333	32.747	3.3	-0.337475	1	1	4	2	25	5	19.1241	3	1	2	2	3
1784	66	1	20	20.4	20.8	20.4	27.491	3.02	-2.34801	1	3	2	1	29	5	23.7905	3	1	2	2	5
1785	61	1	17.6	18	17.6	17.7333	21.569	2.67	-1.43658	1	2	1	2	28	5	19.3866	3	1	2	1	1
1786	61	1	20.8	20.4	20.8	20.6667	21.569	2.67	-0.337953	1	1	4	2	33	3	16.5902	1	1	2	2	5
1787	67	1	20.2	20.6	20.2	20.3333	28.7618	3.09	-2.72766	1	3	2	1	30	3	22.7206	3	1	2	2	5
1788	63	1	18	18	17.6	17.8667	23.8514	2.81	-2.1298	1	3	2	1	26	5	23.6573	3	1	2	2	5
1789	75	1	46.2	46.6	46.6	46.4667	39.965	3.65	1.78128	2	1	4	2	30	3	23.5024	3	1	2	2	3
1790	73	1	41.7	42.5	42.5	42.2333	36.9914	3.51	1.49343	2	1	4	2	32	3	20.6458	3	1	2	2	5
1791	76	1	32.7	32.3	32.7	32.5667	41.495	3.72	-2.40009	1	3	2	1	22	2	16.0761	1	1	2	2	4
1792	62	1	42.1	41.3	42.1	41.8333	22.6958	2.74	6.9845	2	1	4	2	38	4	20.4816	3	1	2	1	1
1793	78	1	40.5	40.1	40.5	40.3667	44.6414	3.86	-1.10744	1	2	1	2	28	5	18.612	3	1	2	2	3
1794	61	1	14.7	15	15	14.9	21.569	2.67	-2.49775	1	3	2	1	20	2	17.264	1	1	2	2	3
1795	62	1	17.2	17.6	17.2	17.3333	22.6958	2.74	-1.9571	1	2	1	2	30	3	20.3414	3	1	2	1	1
1796	70	1	40.5	40	40.5	40.3333	32.747	3.3	2.29889	2	1	4	2	26	5	18.4763	1	1	2	2	3
1797	62	2	11	10.6	10.6	10.7333	22.6958	2.74	-4.36586	1	4	3	1	19	1	20.0821	3	1	2	2	4
1798	60	1	10.6	11	10.6	10.7333	20.471	2.6	-3.74526	1	4	3	1	30	3	25.6492	2	1	2	2	4
1799	62	1	18.4	18.8	18.4	18.5333	22.6958	2.74	-1.51915	1	2	1	2	22	2	20.1772	3	1	2	2	4
1800	61	2	10.23	10.23	10.1	10.2333	21.569	2.67	-4.24557	1	4	3	1	28	5	16.8219	1	1	2	2	3
1801	76	1	47.4	47.4	47.8	47.5333	41.495	3.72	1.62321	2	1	4	2	25	5	19.1412	3	1	2	2	5
1802	61	1	22.1	22.9	22.5	22.5	21.569	2.67	0.348689	2	1	4	2	27	5	23.6323	3	1	2	1	4
1803	68	1	29.4	29	29.4	29.2667	30.0614	3.16	-0.251498	1	1	4	2	25	5	21.0986	3	1	2	2	3
1804	71	1	31.9	31.5	32.3	31.9	34.133	3.37	-0.662611	1	1	4	2	26	5	19.9553	3	1	2	1	4
1805	64	1	24.5	24.9	24.9	24.7667	25.0358	2.88	-0.0934491	1	1	4	2	25	5	19.3965	3	1	2	2	3
1806	71	2	24.5	24.9	24.9	24.7667	34.133	3.37	-2.77933	1	3	2	1	25	5	16.969	1	1	2	1	1
1807	65	1	11.4	11.9	11.9	11.7333	26.249	2.95	-4.92056	1	4	3	1	22	2	20.0617	3	1	2	1	4
1808	76	1	46.6	46.2	47	46.6	41.495	3.72	1.37231	2	1	4	2	25	5	18.7463	3	1	2	2	5
1809	71	1	25.7	26.2	26.2	26.0333	34.133	3.37	-2.40346	1	3	2	1	25	5	18.564	3	1	2	2	4
1810	67	1	24.1	23.7	24.5	24.1	28.7618	3.09	-1.50867	1	2	1	2	30	3	20.3981	3	1	2	2	4
1811	71	1	32.3	32.7	32.7	32.5667	34.133	3.37	-0.464787	1	1	4	2	21	2	22	3	1	2	2	3
1812	79	1	47.4	47.8	47.8	47.6667	46.2578	3.93	0.35849	2	1	4	2	24	2	17.8287	1	1	2	2	1
1813	77	1	46.2	45.8	46.6	46.2	43.0538	3.79	0.830132	2	1	4	2	27	5	19.7059	3	1	2	2	3
1814	67	1	22.5	22.1	22.1	22.2333	28.7618	3.09	-2.11277	1	3	2	1	32	3	24.1289	3	1	2	2	5
1815	71	1	40	40	40.7	40.2333	34.133	3.37	1.81019	2	1	4	2	23	2	21.755	3	1	2	2	1
1816	75	1	24.5	23.7	23.7	23.9667	39.965	3.65	-4.38311	1	4	3	1	27	5	19.6321	3	1	2	2	4
1817	82	1	48.6	48.1	48.6	48.4333	51.2798	4.14	-0.687552	1	1	4	2	22	2	19.3333	3	1	2	1	1
1818	82	1	35.6	36.1	36.5	36.0667	51.2798	4.14	-3.67467	1	4	3	1	21	2	21.8577	3	1	2	2	5
1819	87	1	57.2	58.2	57.7	57.7	60.2258	4.49	-0.562539	1	1	4	2	24	2	18.0737	1	1	2	1	3
1820	90	1	32.7	32.7	33.2	32.8667	65.939	4.7	-7.03667	1	4	3	1	21	2	17.4275	1	1	2	2	3
1821	84	1	29.8	29.3	29.3	29.4667	54.7718	4.28	-5.91241	1	4	3	1	24	2	18.4676	1	1	2	2	2
1822	84	1	28.4	27.9	28.4	28.2333	54.7718	4.28	-6.20058	1	4	3	1	23	2	17.6853	1	1	2	2	5
1823	82	1	52.4	51.9	51.5	51.9333	51.2798	4.14	0.157858	2	1	4	2	23	2	19.7055	3	1	2	2	4
1824	84	1	41.4	40.9	40.4	40.9	54.7718	4.28	-3.24107	1	4	3	1	32	3	20.4444	3	1	2	2	4
1825	86	1	54.3	53.9	54.3	54.1667	58.379	4.42	-0.953017	1	1	4	2	30	3	22.1436	3	1	2	2	5
1826	81	1	44.2	45.2	45.7	45.0333	49.577	4.07	-1.11638	1	2	1	2	29	5	23.5573	3	1	2	1	3
1827	81	1	38.5	39.4	38.9	38.9333	49.577	4.07	-2.61515	1	3	2	1	27	5	19.425	3	1	2	2	3
1828	82	1	23.6	23.1	22.6	23.1	51.2798	4.14	-6.80671	1	4	3	1	24	2	19.2628	3	1	2	1	2
1829	86	1	55.8	56.3	55.8	55.9667	58.379	4.42	-0.545777	1	1	4	2	23	2	18.1312	1	1	2	2	2
1830	82	1	56.7	55.8	56.3	56.2667	51.2798	4.14	1.20456	2	1	4	2	23	2	21.8292	3	1	2	2	5
1831	83	1	33.7	33.2	33.7	33.5333	53.0114	4.21	-4.62662	1	4	3	1	19	1	18.0146	1	1	2	1	1
1832	91	1	45.2	45.7	46.2	45.7	67.901	4.77	-4.6543	1	4	3	1	32	3	21.0304	3	1	2	2	4
1833	87	1	45.2	46.2	45.7	45.7	60.2258	4.49	-3.23514	1	4	3	1	23	2	19.843	3	1	2	2	5
1834	85	1	50.5	51.5	51.5	51.1667	56.561	4.35	-1.24008	1	2	1	2	30	3	21.8939	3	1	2	2	4
1835	91	1	35.1	35.6	35.6	35.4333	67.901	4.77	-6.80664	1	4	3	1	29	5	30.2684	2	1	2	2	3
1836	82	1	28.4	29.8	28.4	28.8667	51.2798	4.14	-5.4138	1	4	3	1	31	3	24.9825	3	1	2	2	5
1837	88	1	33.2	33.7	32.2	33.0333	62.1014	4.56	-6.37458	1	4	3	1	28	5	21.398	3	1	2	2	2
1838	81	1	36.1	36.1	35.1	35.7667	49.577	4.07	-3.3932	1	4	3	1	25	5	20.0402	3	1	2	2	4
1839	89	1	61.1	61.1	60.1	60.7667	64.0058	4.63	-0.699597	1	1	4	2	27	5	24.9677	3	1	2	2	4
1840	87	1	42.3	41.8	43.8	42.6333	60.2258	4.49	-3.91814	1	4	3	1	26	5	18.6617	3	1	2	1	2
1841	93	1	37.5	39.9	37	38.1333	71.9114	4.91	-6.87944	1	4	3	1	23	2	18.6667	3	1	2	2	2
1842	81	1	29.8	28.9	29.8	29.5	49.577	4.07	-4.93292	1	4	3	1	22	2	16.5781	1	1	2	1	3
1843	84	1	52.4	52.4	51.9	52.2333	54.7718	4.28	-0.5931	1	1	4	2	23	2	24.1778	3	1	2	1	1
1844	91	1	49.5	50	50	49.8333	67.901	4.77	-3.78777	1	4	3	1	20	2	20.6988	3	1	2	2	5
1845	83	1	19.1	20.6	20.9	20.2	53.0114	4.21	-7.79368	1	4	3	1	22	2	21.3504	3	1	2	1	2
1846	86	1	52.4	52.4	52.9	52.5667	58.379	4.42	-1.31501	1	2	1	2	24	2	16.6493	1	1	2	2	2
1847	82	1	38	38	39.4	38.4667	51.2798	4.14	-3.09496	1	4	3	1	17	1	21.6527	3	1	2	1	1
1848	84	1	29.9	40.4	40.4	36.9	54.7718	4.28	-4.17565	1	4	3	1	19	1	21.9684	3	1	2	1	2
1849	85	1	36	36.8	35.6	36.1333	56.561	4.35	-4.69602	1	4	3	1	25	5	21.7279	3	1	2	1	2
1850	82	1	22.5	22.9	22.9	22.7667	51.2798	4.14	-6.88723	1	4	3	1	23	2	17.539	1	1	2	2	3
1851	85	1	25.5	25.5	26	25.6667	56.561	4.35	-7.10215	1	4	3	1	27	5	22.862	3	1	2	2	5
1852	96	1	55.8	56.3	55.8	55.9667	78.143	5.12	-4.33132	1	4	3	1	29	5	17.1225	1	1	2	2	2
1853	82	1	24.9	24.5	24.9	24.7667	51.2798	4.14	-6.40414	1	4	3	1	25	5	19.4155	3	1	2	2	2
1854	82	1	26.5	25.5	25.5	25.8333	51.2798	4.14	-6.14649	1	4	3	1	34	3	27.0721	2	1	2	2	5
1855	86	1	21.2	21.7	21.6	21.5	58.379	4.42	-8.34367	1	4	3	1	22	2	17.6778	1	1	2	2	5
1856	82	1	49.5	50.3	51.1	50.3	51.2798	4.14	-0.236667	1	1	4	2	25	5	20.0172	3	1	2	2	2
1857	84	1	51.1	51.9	51.5	51.5	54.7718	4.28	-0.764439	1	1	4	2	28	5	21.9441	3	1	2	2	4
1858	88	1	53.4	53.4	53.9	53.5667	62.1014	4.56	-1.87165	1	2	1	2	26	5	20.0692	3	1	2	1	2
1859	83	1	49	50	50.5	49.8333	53.0114	4.21	-0.754885	1	1	4	2	24	2	19.5524	3	1	2	2	2
1860	82	1	43.3	43.3	42.8	43.1333	51.2798	4.14	-1.96775	1	2	1	2	24	2	17.6123	1	1	2	2	5
1861	86	1	34.1	34.6	34.1	34.2667	58.379	4.42	-5.45528	1	4	3	1	24	2	25.0673	2	1	2	1	3
1862	81	1	43.8	43.3	44.2	43.7667	49.577	4.07	-1.4276	1	2	1	2	29	5	28.1691	2	1	2	2	3
1863	86	1	31.3	29.8	31.7	30.9333	58.379	4.42	-6.20943	1	4	3	1	20	2	18.6204	3	1	2	2	1
1864	81	1	21.2	21.2	22.6	21.6667	49.577	4.07	-6.85758	1	4	3	1	21	2	18.4361	1	1	2	1	3
1865	89	1	27.9	28.9	28.4	28.4	64.0058	4.63	-7.69024	1	4	3	1	23	2	17.8137	1	1	2	2	4
1866	84	1	55.3	55.8	55.3	55.4667	54.7718	4.28	0.162352	2	1	4	2	39	4	20.9956	3	1	2	2	3
1867	85	1	27.8	27.4	27	27.4	56.561	4.35	-6.70368	1	4	3	1	22	2	17.4987	1	1	2	2	2
1868	81	1	40.9	40.5	38.4	39.9333	49.577	4.07	-2.36945	1	3	2	1	25	5	19.1875	3	1	2	2	2
1869	87	1	45.4	45.8	45.4	45.5333	60.2258	4.49	-3.27226	1	4	3	1	27	5	19.2129	3	1	2	1	1
1870	82	1	61.3	60.1	60.5	60.6333	51.2798	4.14	2.25931	2	1	4	2	25	5	25.8918	2	1	2	2	4
1871	91	1	54.6	59.7	56	56.7667	67.901	4.77	-2.33424	1	3	2	1	35	4	25.5415	2	1	2	2	4
1872	87	1	66.6	66.6	65.8	66.3333	60.2258	4.49	1.36025	2	1	4	2	23	2	22.7556	3	1	2	2	1
1873	82	1	55.6	54.4	54.8	54.9333	51.2798	4.14	0.882496	2	1	4	2	25	5	18.6056	3	1	2	1	1
1874	95	1	37.4	38.8	37.4	37.8667	76.037	5.05	-7.55848	1	4	3	1	35	4	15.1891	1	1	2	1	1
1875	83	1	22.1	21.7	21.7	21.8333	53.0114	4.21	-7.40572	1	4	3	1	22	2	21.1556	3	1	2	2	2
1876	84	1	50.3	49.9	50.3	50.1667	54.7718	4.28	-1.07597	1	2	1	2	30	3	22.9455	3	1	2	2	3
1877	89	1	64.2	63.8	63.8	63.9333	64.0058	4.63	-0.0156515	1	1	4	2	23	2	17.8521	1	1	2	1	1
1878	90	1	67.4	67.8	67.8	67.6667	65.939	4.7	0.367589	2	1	4	2	24	2	18.5957	3	1	2	2	3
1879	84	1	40.1	40.5	40.9	40.5	54.7718	4.28	-3.33453	1	4	3	1	26	5	17.9259	1	1	2	2	2
1880	81	1	27	26.2	27	26.7333	49.577	4.07	-5.61269	1	4	3	1	19	1	25.3883	2	1	2	1	4
1881	84	1	38.4	38.4	38.4	38.4	54.7718	4.28	-3.82519	1	4	3	1	27	5	18.0874	1	1	2	1	4
1882	83	1	25.5	25	25.5	25.3333	53.0114	4.21	-6.57436	1	4	3	1	20	2	21.3623	3	1	2	2	4
1883	81	1	53.1	52.7	53.1	52.9667	49.577	4.07	0.832842	2	1	4	2	25	5	20.9333	3	1	2	1	1
1884	87	1	29.4	28.8	28.8	29	60.2258	4.49	-6.95452	1	4	3	1	27	5	21.598	3	1	2	1	3
1885	82	1	46.2	47.4	47	46.8667	51.2798	4.14	-1.06597	1	2	1	2	32	3	18.0255	1	1	2	2	4
1886	86	1	54.8	55.2	54.4	54.8	58.379	4.42	-0.809729	1	1	4	2	23	2	19.1479	3	1	2	1	1
1887	91	1	42.1	42.9	42.9	42.6333	67.901	4.77	-5.2972	1	4	3	1	27	5	22.7556	3	1	2	2	4
1888	89	1	45.4	45	45.4	45.2667	64.0058	4.63	-4.04733	1	4	3	1	26	5	16.7187	1	1	2	2	2
1889	86	1	29	29	28.7	28.9	58.379	4.42	-6.66946	1	4	3	1	30	3	15.6856	1	1	2	1	3
1890	84	1	56	56	56	56	54.7718	4.28	0.286963	2	1	4	2	20	2	18.6735	3	1	2	2	3
1891	91	1	53.3	52.7	53.1	53.0333	67.901	4.77	-3.11691	1	4	3	1	22	2	18.5202	3	1	2	2	2
1892	85	1	50.1	49	50.3	49.8	56.561	4.35	-1.55425	1	2	1	2	33	3	19.8054	3	1	2	2	4
1893	84	1	68.7	67.8	68.7	68.4	54.7718	4.28	3.18416	2	1	4	2	29	5	20.0735	3	1	2	1	3
1894	86	1	24.5	23.7	24.1	24.1	58.379	4.42	-7.75543	1	4	3	1	23	2	17.1875	1	1	2	2	3
1895	90	1	52.3	52.7	52.7	52.5667	65.939	4.7	-2.84518	1	3	2	1	23	2	20.46	3	1	2	2	3
1896	92	1	54.4	54.8	54.4	54.5333	69.8918	4.84	-3.17324	1	4	3	1	23	2	22.0317	3	1	2	2	5
1897	90	1	32.3	31.9	32.3	32.1667	65.939	4.7	-7.1856	1	4	3	1	24	2	20.3428	3	1	2	1	2
1898	81	1	38.8	38	38.4	38.4	49.577	4.07	-2.74619	1	3	2	1	23	2	20.3999	3	1	2	1	4
1899	85	1	23.7	22.9	22.9	23.1667	56.561	4.35	-7.67686	1	4	3	1	25	5	16.3996	1	1	2	2	5
1900	81	1	50.1	49.4	50.1	49.8667	49.577	4.07	0.0711712	2	1	4	2	26	5	17.4566	1	1	2	2	5
1901	85	1	22.5	22.9	22.5	22.6333	56.561	4.35	-7.79946	1	4	3	1	27	5	22.769	3	1	2	2	2
1902	81	1	35	34.6	35	34.8667	49.577	4.07	-3.61433	1	4	3	1	28	5	19.8681	3	1	2	1	5
1903	89	1	54.4	53.5	54.4	54.1	64.0058	4.63	-2.13948	1	3	2	1	26	5	18.599	3	1	2	1	2
1904	83	1	49	49.5	49	49.1667	53.0114	4.21	-0.913238	1	1	4	2	23	2	20.2064	3	1	2	2	4
1905	82	1	21.7	22.5	21.7	21.9667	51.2798	4.14	-7.08047	1	4	3	1	19	1	19.9798	3	1	2	2	4
1906	81	1	19.2	19.6	19.6	19.4667	49.577	4.07	-7.39812	1	4	3	1	18	1	18.9447	3	1	2	2	5
1907	95	1	40.5	40.1	40.5	40.3667	76.037	5.05	-7.06343	1	4	3	1	20	2	18.4703	1	1	2	2	5
1908	86	1	42.9	43.7	43.3	43.3	58.379	4.42	-3.41154	1	4	3	1	25	5	19.1612	3	1	2	1	2
1909	90	1	48.2	47.8	47.8	47.9333	65.939	4.7	-3.83099	1	4	3	1	23	2	19.0009	3	1	2	2	5
1910	84	1	51.1	50.7	51.1	50.9667	54.7718	4.28	-0.88905	1	1	4	2	22	2	17.6671	1	1	2	2	4
1911	84	1	47.8	48.2	47.8	47.9333	54.7718	4.28	-1.59777	1	2	1	2	27	5	19.5213	3	1	2	2	4
1912	84	1	51.2	51.6	51.6	51.4667	54.7718	4.28	-0.772227	1	1	4	2	33	3	16.0656	1	1	2	2	1
1913	58	1	22.1	21.2	21.6	21.6333	18.3614	2.46	1.33005	2	1	4	2	32	3	18.9745	3	2	2	2	4
1914	43	1	16.3	15.9	16.3	16.1667	6.2114	1.41	7.06047	2	1	4	2	31	3	23.3424	3	2	2	1	2
1915	59	1	19.7	20.2	20.2	20.0333	19.4018	2.53	0.249618	2	1	4	2	28	5	19.2708	3	2	2	2	5
1916	58	1	24.5	24	24.5	24.3333	18.3614	2.46	2.42762	2	1	4	2	25	5	15.22	1	2	2	2	1
1917	59	1	15.9	15.4	15.9	15.7333	19.4018	2.53	-1.44999	1	2	1	2	27	5	17.5556	1	2	2	1	1
1918	59	1	16.3	15.4	15.9	15.8667	19.4018	2.53	-1.39729	1	2	1	2	22	2	17.3603	1	2	2	1	1
1919	51	1	13.5	13	13.5	13.3333	11.885	1.97	0.735195	2	1	4	2	32	3	21.6939	3	2	2	2	2
1920	53	1	21.2	20.7	21.2	21.0333	13.5914	2.11	3.52698	2	1	4	2	29	5	15.9656	1	2	2	1	1
1921	59	1	16.8	17.3	17.3	17.1333	19.4018	2.53	-0.896627	1	1	4	2	32	3	17.7282	1	2	2	2	2
1922	54	1	15.4	14.9	14.4	14.9	14.4878	2.18	0.189083	2	1	4	2	26	5	21.1252	3	2	2	2	4
1923	58	1	11.5	12	12.5	12	18.3614	2.46	-2.58593	1	3	2	1	29	5	19.3901	3	2	2	1	2
1924	51	1	13.9	13.5	13.9	13.7667	11.885	1.97	0.955161	2	1	4	2	32	3	27.6289	2	2	2	2	4
1925	53	1	14.4	14.9	14.4	14.5667	13.5914	2.11	0.462212	2	1	4	2	32	3	21.6075	3	2	2	2	3
1926	54	1	17.8	18.3	18.3	18.1333	14.4878	2.18	1.67226	2	1	4	2	32	3	25.2889	2	2	2	1	2
1927	40	1	17.8	17.3	16.8	17.3	4.559	1.2	10.6175	2	1	4	2	28	5	22.6801	3	2	2	1	1
1928	55	1	21.2	21.6	20.7	21.1667	15.413	2.25	2.55719	2	1	4	2	29	5	19.5705	3	2	2	2	2
1929	52	1	15.9	16.3	16.8	16.3333	12.7238	2.04	1.76938	2	1	4	2	24	2	18.8389	3	2	2	2	3
1930	52	1	9.1	10.6	10.6	10.1	12.7238	2.04	-1.28618	1	2	1	2	33	3	22.3899	3	2	2	1	1
1931	58	1	15.1	15.5	14.3	14.9667	18.3614	2.46	-1.37997	1	2	1	2	31	3	18.3263	1	2	2	2	1
1932	59	1	19.7	19.2	19.7	19.5333	19.4018	2.53	0.0519895	2	1	4	2	29	5	21.0079	3	2	2	1	4
1933	51	1	15.4	15.9	15.9	15.7333	11.885	1.97	1.95347	2	1	4	2	31	3	18.1717	1	2	2	1	1
1934	52	1	19.2	18.8	18.8	18.9333	12.7238	2.04	3.04389	2	1	4	2	30	3	18.947	3	2	2	2	5
1935	53	1	19.2	19.2	18.8	19.0667	13.5914	2.11	2.59491	2	1	4	2	26	5	18.2996	1	2	2	1	1
1936	59	1	20.7	21.2	21.2	21.0333	19.4018	2.53	0.644875	2	1	4	2	25	5	17.6663	1	2	2	1	2
1937	50	1	15.4	15.9	15.4	15.5667	11.075	1.9	2.36404	2	1	4	2	26	5	15.9897	1	2	2	2	1
1938	59	1	15.4	15.9	16.3	15.8667	19.4018	2.53	-1.39729	1	2	1	2	29	5	18.4785	1	2	2	2	3
1939	54	1	14.4	14.9	14.9	14.7333	14.4878	2.18	0.11263	2	1	4	2	37	4	27.5865	2	2	2	2	5
1940	52	1	15.9	16.3	16.3	16.1667	12.7238	2.04	1.68768	2	1	4	2	26	5	20.7185	3	2	2	2	4
1941	56	1	15.9	16.3	16.3	16.1667	16.367	2.32	-0.0863506	1	1	4	2	33	3	24.9275	3	2	2	2	3
1942	53	1	13.5	14.4	13.9	13.9333	13.5914	2.11	0.162054	2	1	4	2	30	3	18.9774	3	2	2	1	1
1943	55	1	17.3	16.8	17.3	17.1333	15.413	2.25	0.764593	2	1	4	2	28	5	18.8861	3	2	2	1	4
1944	59	1	15.9	16.3	16.8	16.3333	19.4018	2.53	-1.21283	1	2	1	2	33	3	20.7325	3	2	2	1	2
1945	55	1	28.9	27.9	28.4	28.4	15.413	2.25	5.772	2	1	4	2	29	5	20.414	3	2	2	1	1
1946	46	1	12.5	13	12.5	12.6667	8.123	1.62	2.80473	2	1	4	2	30	3	21.3769	3	2	2	2	3
1947	59	1	18.8	18.3	19.2	18.7667	19.4018	2.53	-0.251041	1	1	4	2	31	3	20.1305	3	2	2	1	1
1948	58	1	14.1	13.8	13.3	13.7333	18.3614	2.46	-1.88133	1	2	1	2	25	5	17.5069	1	2	2	2	3
1949	55	1	24.5	24.1	24.5	24.3667	15.413	2.25	3.97941	2	1	4	2	27	5	19.0234	3	2	2	2	2
1950	53	2	13.5	14.4	13.9	13.9333	14.2	2.11	-0.126382	1	1	4	2	27	5	18.4631	1	2	2	1	2
1951	52	1	20.2	19.7	20.7	20.2	12.7238	2.04	3.6648	2	1	4	2	27	5	19.6838	3	2	2	1	2
1952	52	1	13.5	13.9	13.5	13.6333	12.7238	2.04	0.44585	2	1	4	2	34	3	19.0229	3	2	2	2	3
1953	53	1	12.5	12	12.5	12.3333	13.5914	2.11	-0.59624	1	1	4	2	29	5	19.7718	3	2	2	2	2
1954	54	1	15.9	16.3	16.3	16.1667	14.4878	2.18	0.770122	2	1	4	2	21	2	17.6129	1	2	2	2	1
1955	58	1	14.4	14.9	14.4	14.5667	18.3614	2.46	-1.54257	1	2	1	2	26	5	19.3548	3	2	2	2	2
1956	58	1	18.3	18.8	18.3	18.4667	18.3614	2.46	0.0427913	2	1	4	2	27	5	22.171	3	2	2	2	4
1957	49	1	13.5	14.4	13.5	13.8	10.2938	1.83	1.91596	2	1	4	2	30	3	21.2997	3	2	2	2	4
1958	58	1	18.8	19.2	19.2	19.0667	18.3614	2.46	0.286694	2	1	4	2	34	3	26.965	2	2	2	1	4
1959	52	1	16.3	15.4	16.3	16	12.7238	2.04	1.60598	2	1	4	2	32	3	22.4371	3	2	2	1	4
1960	59	1	26.4	27.4	26.9	26.9	19.4018	2.53	2.96372	2	1	4	2	24	2	19.6388	3	2	2	1	1
1961	55	1	13.5	13.9	13.5	13.6333	15.413	2.25	-0.790963	1	1	4	2	33	3	22.137	3	2	2	2	2
1962	58	1	17.3	18.3	17.8	17.8	18.3614	2.46	-0.228211	1	1	4	2	26	5	19.4826	3	2	2	1	1
1963	57	1	14.4	13.9	14.9	14.4	17.3498	2.39	-1.23423	1	2	1	2	26	5	22.4606	3	2	2	1	3
1964	52	1	14.4	14.4	14.9	14.5667	12.7238	2.04	0.903366	2	1	4	2	30	3	22.7188	3	2	2	2	5
1965	46	2	17.8	16.3	16.3	16.8	8.123	1.62	5.35617	2	1	4	2	33	3	24.1839	3	2	2	1	2
1966	52	1	16.8	15.4	16.8	16.3333	12.7238	2.04	1.76938	2	1	4	2	28	5	16.2973	1	2	2	1	2
1967	57	1	15.4	14.9	15.9	15.4	17.3498	2.39	-0.815816	1	1	4	2	29	5	21.9516	3	2	2	1	1
1968	59	1	16.3	16.8	16.3	16.4667	19.4018	2.53	-1.16013	1	2	1	2	30	3	18.3621	1	2	2	2	2
1969	58	1	17.3	18.3	17.3	17.6333	18.3614	2.46	-0.295962	1	1	4	2	28	5	17.4576	1	2	2	1	1
1970	48	1	12.5	13	12.5	12.6667	9.5414	1.76	1.77572	2	1	4	2	28	5	19.6024	3	2	2	2	1
1971	57	1	19.2	19.7	19.7	19.5333	17.3498	2.39	0.913612	2	1	4	2	25	5	23.9024	3	2	2	2	3
1972	56	1	19.7	18.8	18.3	18.9333	16.367	2.32	1.10618	2	1	4	2	31	3	20.0402	3	2	2	1	1
1973	51	1	15.9	16.3	16.3	16.1667	11.885	1.97	2.17343	2	1	4	2	29	5	16.3556	1	2	2	2	1
1974	58	1	17.8	18.3	17.8	17.9667	18.3614	2.46	-0.160461	1	1	4	2	32	3	24.131	3	2	2	2	4
1975	57	1	14.4	14.9	14.4	14.5667	17.3498	2.39	-1.16449	1	2	1	2	30	3	18.6889	3	2	2	2	5
1976	53	1	15.4	15.9	15.9	15.7333	13.5914	2.11	1.01513	2	1	4	2	31	3	24.4987	3	2	2	2	3
1977	50	1	12.5	13.5	13.5	13.1667	11.075	1.9	1.10088	2	1	4	2	27	5	17.5146	1	2	2	1	1
1978	57	1	13.9	13.5	13.9	13.7667	17.3498	2.39	-1.49922	1	2	1	2	23	2	15.8163	1	2	2	1	1
1979	49	1	13.5	14.4	14.4	14.1	10.2938	1.83	2.07989	2	1	4	2	27	5	18.4448	1	2	2	1	3
1980	55	1	14.4	13	13	13.4667	15.413	2.25	-0.865037	1	1	4	2	27	5	18.9967	3	2	2	1	1
1981	50	1	18.8	18.8	18.3	18.6333	11.075	1.9	3.97807	2	1	4	2	24	2	16.869	1	2	2	2	2
1982	58	1	13.9	13.9	13.5	13.7667	18.3614	2.46	-1.86778	1	2	1	2	30	3	20.5293	3	2	2	2	5
1983	54	1	13.9	13.9	14.4	14.0667	14.4878	2.18	-0.19318	1	1	4	2	38	4	19.6838	3	2	2	2	4
1984	54	1	18.8	18.8	19.2	18.9333	14.4878	2.18	2.03924	2	1	4	2	24	2	20.0088	3	2	2	2	1
1985	51	1	21.2	21.6	22.1	21.6333	11.885	1.97	4.94839	2	1	4	2	24	2	20.1781	3	2	2	1	2
1986	49	1	13.3	13.3	13.7	13.4333	10.2938	1.83	1.71559	2	1	4	2	29	5	21.5609	3	2	2	1	1
1987	47	1	12.3	12.3	12.3	12.3	8.8178	1.69	2.06047	2	1	4	2	32	3	21.1109	3	2	2	2	4
1988	53	1	16.8	17.8	17.8	17.4667	13.5914	2.11	1.83662	2	1	4	2	32	3	17.1885	1	2	2	2	5
1989	59	1	16.8	16.8	17.3	16.9667	19.4018	2.53	-0.962503	1	1	4	2	32	3	23.5077	3	2	2	1	1
1990	52	1	16.1	15.1	14.4	15.2	12.7238	2.04	1.21382	2	1	4	2	28	5	22.7842	3	2	2	2	3
1991	53	1	22.1	21.7	21.6	21.8	13.5914	2.11	3.89033	2	1	4	2	20	2	19.563	3	2	2	2	3
1992	53	2	11.1	10.5	11.2	10.9333	15.59	2.11	-2.20761	1	3	2	1	27	5	22.6667	3	2	2	2	3
1993	57	1	11.9	11.9	11.1	11.6333	17.3498	2.39	-2.39183	1	3	2	1	28	5	19.1903	3	2	2	2	4
1994	58	1	17.8	18.3	17.3	17.8	18.3614	2.46	-0.228211	1	1	4	2	32	3	18.372	1	2	2	1	1
1995	47	1	16.8	16.3	17.8	16.9667	8.8178	1.69	4.82181	2	1	4	2	34	3	21.6753	3	2	2	1	1
1996	47	1	21.2	21.2	21.2	21.2	8.8178	1.69	7.32675	2	1	4	2	28	5	17.1687	1	2	2	1	1
1997	54	1	16.3	16.3	15.9	16.1667	14.4878	2.18	0.770122	2	1	4	2	26	5	19.7899	3	2	2	1	1
1998	49	1	14.2	15.6	15.6	15.1333	10.2938	1.83	2.64455	2	1	4	2	32	3	19.1406	3	2	2	1	3
1999	58	1	11.5	11.3	11.5	11.4333	18.3614	2.46	-2.81629	1	3	2	1	29	5	19.2152	3	2	2	2	5
[truncated: 1,059 more rows]

## Sheet: Variables
slno	Serial Number
ga_days	Gestational age in days
preg_outcome	Pregnancy outcome, 1= continue pregnancy, 2= miscarriage
c08crl1	1st measurement of CRL
c08crl2	2nd measurement of CRL
c08crl3	3nd measurement of CRL
c08crl_av	Observed CRL average
expected_mean	Expected mean value of CRL
expected_SD	Expected SD of CRL
crl_zscore	Zscore of CRL
zscore_cat2	CRL zscore category 2. 1=below 0 , 2= 0 and above
zscore_cat4_1	CRL zscore 4 catagories, for univariate analysis. 1= -1 or more, 2= -2 to less than -1, 3= -3 to less than -2, 4= less than -3
zscore_cat4_2	CRL zscore 4 catagories for multivariate analysis. 1= -2 to less than -1, 3= -3 to less than -2, 4=-1 or more (ref)
zscore_cat2	CRL zscore 2 categories. 1= -2 and less, 2= more than -2
mage	Maternal age at enrollment
age_cat	Maternal age in 5 categories, 1=, <20, 2=20-24, 3= 30-34, 4= 35 and above, 5= 25-29 (ref)
bmi	Early pregnancy BMI at enrollment
bmi cat	BMI category. 1= <18.5, 2= 25 and above, 3=18.5 to 24.99 (ref)
parity	Mother parity
Parity_cat2	Mother parity 2 categories, 1= no child, 2= have child
education	Education status of study participant, 1=illiterate, 2=literate
ascsw	Socioeconomic score 1= poor, 2=below middle , 3=middle, 4=upper middle, 5= rich
